# Supplementary material for: Di-μ-chlorido-bis­{aqua­chlorido[3-ethyl-4-phenyl-5-(2-pyrid­yl)-4H-1,2,4-triazole-κ2 N 1,N 5]manganese(II)}
Source: Acta Crystallogr Sect E Struct Rep Online. 2009 Jan 8;65(Pt 2):m157. doi: 10.1107/S1600536808044103 (PMC2968385; doi:10.1107/S1600536808044103)
Supplement: Supplementary file 1 [file e-65-0m157-sup1.cif]

##############################################################################
###                                                                        ###
###        Electronic paper (Acta Crystallographica Section E)             ###
###                                                                        ###
##############################################################################
#                                                                            #
# This CIF contains the data in a paper accepted for publication in Acta     #
# Crystallographica Section E. It conforms to the requirements of Notes      #
# for Authors for Section E, and has been peer reviewed under the auspices   #
# of the IUCr Commission on Journals.                                        #
#                                                                            #
# Full details of the Crystallographic Information File format               #
# are given in the paper "The Crystallographic Information File (CIF):       #
# a New Standard Archive File for Crystallography" by S. R. Hall, F. H.      #
# Allen and I. D. Brown [Acta Cryst. (1991), A47, 655-685].                  #
#                                                                            #
# The current version of the core CIF dictionary is obtainable from          #
# ftp://ftp.iucr.org/pub/cif_core.dic. The current version number is 2.4.    #
#                                                                            #
# Software is freely available for graphical display of the structure(s) in  #
# this CIF.  For information consult the CIF home page http://www.iucr.org/  #
# cif/home.html                                                              #
#                                                                            #
# This file may be used for bona fide research purposes within the           #
# scientific community so long as proper attribution is given to the journal # 
# article from which it was obtained.                                        #
#                                                                            #
##############################################################################
                                             
data_I
_audit_creation_method     SHELXL-97
_chemical_name_systematic
;
Di-\m-chlorido-bis{aquachlorido[3-ethyl-4-phenyl-5-(2-pyridyl)-4<i>H</i>-
1,2,4-triazole-\k^2^<i>N</i>^1^,<i>N</i>^^5^]manganese(II)}
;
_chemical_name_common     ?
_chemical_formula_moiety     'C30 H32 Cl4 Mn2 N8 O2'
_chemical_formula_sum     'C30 H32 Cl4 Mn2 N8 O2'
_chemical_formula_iupac     '[Mn2 Cl4 (C15 H14 N4)2 (H2 O)2]'
_chemical_formula_weight     788.32
_chemical_melting_point     ?
_symmetry_cell_setting     'monoclinic'
_symmetry_space_group_name_H-M     'P 21/c'
_symmetry_space_group_name_Hall     '-P 2ybc'
loop_
    _symmetry_equiv_pos_as_xyz
    'x, y, z'
    '-x, y+1/2, -z+1/2'
    '-x, -y, -z'
    'x, -y-1/2, z-1/2'
_cell_length_a     9.9369(15)
_cell_length_b     8.9369(13)
_cell_length_c     19.642(3)
_cell_angle_alpha     90.00
_cell_angle_beta     103.323(2)
_cell_angle_gamma     90.00
_cell_volume     1697.3(4)
_cell_formula_units_Z     2
_cell_measurement_reflns_used     4766
_cell_measurement_theta_min     2.50
_cell_measurement_theta_max     28.00
_cell_measurement_temperature     293(2)
_exptl_crystal_description     block
_exptl_crystal_colour     'pale yellow'
_exptl_crystal_size_max     0.32
_exptl_crystal_size_mid     0.26
_exptl_crystal_size_min     0.24
_exptl_crystal_density_diffrn     1.542
_exptl_crystal_density_meas     ?
_exptl_crystal_density_method     'not measured'
_exptl_crystal_F_000     804
_exptl_absorpt_coefficient_mu     1.100
_exptl_absorpt_correction_type     'multi-scan'
_exptl_absorpt_process_details     '(SADABS; Bruker, 2000)'
_exptl_absorpt_correction_T_min     0.72
_exptl_absorpt_correction_T_max     0.77
_exptl_special_details
;
;
_diffrn_ambient_temperature     293(2)
_diffrn_radiation_type     'MoK\a'
_diffrn_radiation_wavelength     0.71073
_diffrn_radiation_source     'sealed tube'
_diffrn_radiation_monochromator     'graphite'
_diffrn_measurement_device_type     'Bruker SMART APEX CCD'
_diffrn_measurement_method     \w
_diffrn_detector_area_resol_mean     ?
_diffrn_reflns_number     8811
_diffrn_reflns_av_R_equivalents     0.0445
_diffrn_reflns_av_sigmaI/netI     0.0716
_diffrn_reflns_theta_min     2.11
_diffrn_reflns_theta_max     25.99
_diffrn_reflns_theta_full     25.99
_diffrn_measured_fraction_theta_max     0.998
_diffrn_measured_fraction_theta_full     0.998
_diffrn_reflns_limit_h_min     -12
_diffrn_reflns_limit_h_max     8
_diffrn_reflns_limit_k_min     -11
_diffrn_reflns_limit_k_max     10
_diffrn_reflns_limit_l_min     -24
_diffrn_reflns_limit_l_max     24
_diffrn_standards_number     ?
_diffrn_standards_interval_count     ?
_diffrn_standards_interval_time     ?
_diffrn_standards_decay_%     ?
_refine_special_details
;
Refinement of <i>F</i>^2^ against ALL reflections. The weighted <i>R</i>-factor
<i>wR</i> and goodness of fit <i>S</i> are based on <i>F</i>^2^, conventional
<i>R</i>-factors <i>R</i> are based on <i>F</i>, with <i>F</i> set to zero for
negative <i>F</i>^2^. The threshold expression of <i>F</i>^2^ >
\s(<i>F</i>^2^) is used only for calculating <i>R</i>-factors(gt) <i>etc</i>.
and is not relevant to the choice of reflections for refinement.
<i>R</i>-factors based on <i>F</i>^2^ are statistically about twice as large
as those based on <i>F</i>, and <i>R</i>- factors based on ALL data will be
even larger.
;
_reflns_number_total     3329
_reflns_number_gt     2364
_reflns_threshold_expression     I>2\s(I)
_refine_ls_structure_factor_coef     Fsqd
_refine_ls_matrix_type     full
_refine_ls_R_factor_all     0.0750
_refine_ls_R_factor_gt     0.0529
_refine_ls_wR_factor_gt     0.1010
_refine_ls_wR_factor_ref     0.1046
_refine_ls_goodness_of_fit_ref     1.023
_refine_ls_restrained_S_all     1.023
_refine_ls_number_reflns     3329
_refine_ls_number_parameters     209
_refine_ls_number_restraints     0
_refine_ls_hydrogen_treatment     constr
_refine_ls_weighting_scheme     calc
_refine_ls_weighting_details
             'calc w=1/[\s^2^(Fo^2^)+(0.04P)^2^+0.95P] where P=(Fo^2^+2Fc^2^)/3'
_atom_sites_solution_hydrogens     geom
_atom_sites_solution_primary     direct
_atom_sites_solution_secondary     difmap
_refine_ls_shift/su_max     0.000
_refine_ls_shift/su_mean     0.000
_refine_diff_density_max     0.346
_refine_diff_density_min     -0.439
_refine_ls_extinction_method     none
_refine_ls_extinction_coef     ?
loop_
    _atom_type_symbol
    _atom_type_description
    _atom_type_scat_dispersion_real
    _atom_type_scat_dispersion_imag
    _atom_type_scat_source
    'C' 'C' 0.0033 0.0016
                         'International Tables Vol C Tables 4.2.6.8 and 6.1.1.4'
    'H' 'H' 0.0000 0.0000
                         'International Tables Vol C Tables 4.2.6.8 and 6.1.1.4'
    'N' 'N' 0.0061 0.0033
                         'International Tables Vol C Tables 4.2.6.8 and 6.1.1.4'
    'O' 'O' 0.0106 0.0060
                         'International Tables Vol C Tables 4.2.6.8 and 6.1.1.4'
    'Mn' 'Mn' 0.3368 0.7283
                         'International Tables Vol C Tables 4.2.6.8 and 6.1.1.4'
    'Cl' 'Cl' 0.1484 0.1585
                         'International Tables Vol C Tables 4.2.6.8 and 6.1.1.4'
_computing_data_collection     'SMART (Bruker, 2000)'
_computing_cell_refinement     'SAINT (Bruker, 2000)'
_computing_data_reduction     'SAINT (Bruker, 2000)'
_computing_structure_solution     'SHELXTL (Sheldrick, 2008)'
_computing_structure_refinement     'SHELXTL (Sheldrick, 2008)'
_computing_molecular_graphics     'SHELXTL (Sheldrick, 2008)'
_computing_publication_material     'SHELXTL (Sheldrick, 2008)'
loop_
    _atom_site_type_symbol
    _atom_site_label
    _atom_site_fract_x
    _atom_site_fract_y
    _atom_site_fract_z
    _atom_site_U_iso_or_equiv
    _atom_site_adp_type
    _atom_site_calc_flag
    _atom_site_refinement_flags
    _atom_site_occupancy
    _atom_site_disorder_assembly
    _atom_site_disorder_group
    Mn Mn1 0.52358(6) 0.80195(6) 0.52295(3) 0.03231(16) Uani d . 1 . .
    Cl Cl1 0.32636(10) 0.98690(10) 0.50448(4) 0.0327(2) Uani d . 1 . .
    Cl Cl2 0.46719(10) 0.68828(10) 0.40606(4) 0.0340(2) Uani d . 1 . .
    C C1 0.5362(4) 0.9652(4) 0.67503(19) 0.0356(9) Uani d . 1 . .
    H H1 0.4723 1.0295 0.6477 0.043 Uiso calc R 1 . .
    C C2 0.5739(4) 0.9897(5) 0.7457(2) 0.0416(10) Uani d . 1 . .
    H H2 0.5393 1.0715 0.7654 0.050 Uiso calc R 1 . .
    C C3 0.6643(4) 0.8909(5) 0.78734(19) 0.0404(10) Uani d . 1 . .
    H H3 0.6896 0.9038 0.8356 0.049 Uiso calc R 1 . .
    C C4 0.7167(4) 0.7719(4) 0.75560(18) 0.0365(9) Uani d . 1 . .
    H H4 0.7757 0.7025 0.7825 0.044 Uiso calc R 1 . .
    C C5 0.6801(3) 0.7581(4) 0.68393(18) 0.0263(7) Uani d . 1 . .
    C C6 0.7326(4) 0.6459(4) 0.64299(19) 0.0324(8) Uani d . 1 . .
    C C7 0.8480(4) 0.4695(4) 0.60588(18) 0.0335(8) Uani d . 1 . .
    C C8 0.9328(5) 0.3335(5) 0.60667(19) 0.0438(10) Uani d . 1 . .
    H H8A 1.0122 0.3415 0.6459 0.053 Uiso calc R 1 . .
    H H8B 0.8786 0.2488 0.6159 0.053 Uiso calc R 1 . .
    C C9 0.9834(4) 0.2988(5) 0.5451(2) 0.0422(10) Uani d . 1 . .
    H H9A 0.9074 0.2977 0.5047 0.063 Uiso calc R 1 . .
    H H9B 1.0272 0.2024 0.5506 0.063 Uiso calc R 1 . .
    H H9C 1.0492 0.3734 0.5390 0.063 Uiso calc R 1 . .
    C C10 0.8737(4) 0.4760(4) 0.73627(18) 0.0368(9) Uani d . 1 . .
    C C11 1.0054(4) 0.5134(5) 0.77226(18) 0.0390(9) Uani d . 1 . .
    H H11 1.0620 0.5727 0.7517 0.047 Uiso calc R 1 . .
    C C12 1.0518(4) 0.4594(5) 0.84098(19) 0.0397(10) Uani d . 1 . .
    H H12 1.1397 0.4835 0.8670 0.048 Uiso calc R 1 . .
    C C13 0.9654(4) 0.3702(5) 0.86918(19) 0.0420(10) Uani d . 1 . .
    H H13 0.9960 0.3335 0.9144 0.050 Uiso calc R 1 . .
    C C14 0.8336(5) 0.3345(5) 0.83126(19) 0.0421(10) Uani d . 1 . .
    H H14 0.7758 0.2764 0.8517 0.051 Uiso calc R 1 . .
    C C15 0.7878(5) 0.3844(5) 0.7637(2) 0.0443(10) Uani d . 1 . .
    H H15 0.7012 0.3570 0.7372 0.053 Uiso calc R 1 . .
    N N1 0.5877(3) 0.8514(3) 0.64330(14) 0.0303(7) Uani d . 1 . .
    N N2 0.7055(3) 0.6526(3) 0.57301(15) 0.0322(7) Uani d . 1 . .
    N N3 0.7784(3) 0.5400(3) 0.55068(15) 0.0329(7) Uani d . 1 . .
    N N4 0.8223(3) 0.5325(3) 0.66508(14) 0.0313(7) Uani d . 1 . .
    O O1 0.3944(3) 0.6254(3) 0.56175(12) 0.0321(6) Uani d . 1 . .
    H H1A 0.4420 0.5461 0.5721 0.039 Uiso d R 1 . .
    H H1C 0.3228 0.6062 0.5299 0.039 Uiso d R 1 . .
loop_
    _atom_site_aniso_label
    _atom_site_aniso_U_11
    _atom_site_aniso_U_22
    _atom_site_aniso_U_33
    _atom_site_aniso_U_12
    _atom_site_aniso_U_13
    _atom_site_aniso_U_23
    Mn1 0.0361(3) 0.0276(3) 0.0307(3) 0.0000(2) 0.0025(2) 0.0027(2)
    Cl1 0.0357(5) 0.0278(4) 0.0319(4) -0.0004(4) 0.0022(4) 0.0028(3)
    Cl2 0.0396(5) 0.0281(5) 0.0320(4) 0.0000(4) 0.0033(4) 0.0023(3)
    C1 0.044(2) 0.0233(18) 0.039(2) 0.0110(16) 0.0080(17) -0.0013(16)
    C2 0.043(2) 0.040(2) 0.044(2) 0.0019(18) 0.0136(19) -0.0123(18)
    C3 0.040(2) 0.054(3) 0.0277(18) 0.002(2) 0.0079(17) -0.0088(18)
    C4 0.039(2) 0.039(2) 0.0292(18) 0.0055(18) 0.0043(16) 0.0020(16)
    C5 0.0177(15) 0.0252(17) 0.0346(17) -0.0063(13) 0.0027(14) 0.0008(14)
    C6 0.037(2) 0.0271(18) 0.0341(19) 0.0037(16) 0.0110(17) 0.0057(15)
    C7 0.039(2) 0.0322(19) 0.0292(18) 0.0090(17) 0.0079(16) -0.0013(15)
    C8 0.061(3) 0.041(2) 0.031(2) 0.021(2) 0.0134(19) 0.0053(17)
    C9 0.040(2) 0.045(2) 0.042(2) 0.0178(19) 0.0108(18) 0.0159(19)
    C10 0.045(2) 0.035(2) 0.0272(17) 0.0145(18) 0.0007(17) 0.0003(16)
    C11 0.047(2) 0.043(2) 0.0253(17) 0.0156(19) 0.0036(18) -0.0038(16)
    C12 0.041(2) 0.045(2) 0.0313(19) 0.0245(19) 0.0045(18) 0.0087(17)
    C13 0.047(3) 0.047(2) 0.0293(19) 0.024(2) 0.0044(18) 0.0118(17)
    C14 0.049(3) 0.043(2) 0.0313(19) 0.0236(19) 0.0022(18) 0.0072(16)
    C15 0.042(2) 0.052(3) 0.038(2) 0.007(2) 0.0074(19) 0.0102(19)
    N1 0.0344(17) 0.0319(16) 0.0232(14) 0.0032(13) 0.0036(13) 0.0050(12)
    N2 0.0368(18) 0.0262(16) 0.0313(16) 0.0005(13) 0.0029(14) 0.0041(12)
    N3 0.0374(18) 0.0287(16) 0.0303(15) 0.0047(14) 0.0027(13) 0.0028(12)
    N4 0.0355(17) 0.0337(16) 0.0224(14) 0.0055(14) 0.0019(13) 0.0034(12)
    O1 0.0367(14) 0.0260(13) 0.0330(13) -0.0022(11) 0.0066(11) 0.0033(10)
_geom_special_details
;
All e.s.d.'s (except the e.s.d. in the dihedral angle between two l.s. planes)
are estimated using the full covariance matrix. The cell e.s.d.'s are taken
into account individually in the estimation of e.s.d.'s in distances, angles
and torsion angles; correlations between e.s.d.'s in cell parameters are only
used when they are defined by crystal symmetry. An approximate (isotropic)
treatment of cell e.s.d.'s is used for estimating e.s.d.'s involving l.s.
planes.
;
loop_
    _geom_bond_atom_site_label_1
    _geom_bond_atom_site_label_2
    _geom_bond_site_symmetry_2
    _geom_bond_distance
    _geom_bond_publ_flag
    Mn1 O1 . 2.273(2) y
    Mn1 N2 . 2.280(3) y
    Mn1 N1 . 2.344(3) y
    Mn1 Cl2 . 2.4544(11) y
    Mn1 Cl1 . 2.5252(11) y
    Mn1 Cl1 3_676 2.5387(11) y
    Cl1 Mn1 3_676 2.5387(11) ?
    C1 N1 . 1.353(5) ?
    C1 C2 . 1.369(5) ?
    C1 H1 . 0.9300 ?
    C2 C3 . 1.385(6) ?
    C2 H2 . 0.9300 ?
    C3 C4 . 1.393(5) ?
    C3 H3 . 0.9300 ?
    C4 C5 . 1.376(5) ?
    C4 H4 . 0.9300 ?
    C5 N1 . 1.356(4) ?
    C5 C6 . 1.455(5) ?
    C6 N2 . 1.340(5) ?
    C6 N4 . 1.354(5) ?
    C7 N3 . 1.306(4) ?
    C7 N4 . 1.368(4) ?
    C7 C8 . 1.477(5) ?
    C8 C9 . 1.447(5) ?
    C8 H8A . 0.9700 ?
    C8 H8B . 0.9700 ?
    C9 H9A . 0.9600 ?
    C9 H9B . 0.9600 ?
    C9 H9C . 0.9600 ?
    C10 C11 . 1.377(6) ?
    C10 C15 . 1.379(6) ?
    C10 N4 . 1.463(4) ?
    C11 C12 . 1.407(5) ?
    C11 H11 . 0.9300 ?
    C12 C13 . 1.378(6) ?
    C12 H12 . 0.9300 ?
    C13 C14 . 1.387(6) ?
    C13 H13 . 0.9300 ?
    C14 C15 . 1.374(5) ?
    C14 H14 . 0.9300 ?
    C15 H15 . 0.9300 ?
    N2 N3 . 1.370(4) ?
    O1 H1A . 0.8500 ?
    O1 H1C . 0.8500 ?
loop_
    _geom_angle_atom_site_label_1
    _geom_angle_atom_site_label_2
    _geom_angle_atom_site_label_3
    _geom_angle_site_symmetry_1
    _geom_angle_site_symmetry_3
    _geom_angle
    _geom_angle_publ_flag
    O1 Mn1 N2 . . 84.37(10) ?
    O1 Mn1 N1 . . 80.58(10) ?
    N2 Mn1 N1 . . 70.80(10) ?
    O1 Mn1 Cl2 . . 90.09(7) ?
    N2 Mn1 Cl2 . . 98.54(8) ?
    N1 Mn1 Cl2 . . 166.35(8) ?
    O1 Mn1 Cl1 . . 91.32(7) ?
    N2 Mn1 Cl1 . . 163.18(8) ?
    N1 Mn1 Cl1 . . 92.47(8) ?
    Cl2 Mn1 Cl1 . . 97.71(3) ?
    O1 Mn1 Cl1 . 3_676 172.57(7) ?
    N2 Mn1 Cl1 . 3_676 94.62(8) ?
    N1 Mn1 Cl1 . 3_676 92.13(8) ?
    Cl2 Mn1 Cl1 . 3_676 97.34(4) ?
    Cl1 Mn1 Cl1 . 3_676 87.55(4) ?
    Mn1 Cl1 Mn1 . 3_676 92.45(4) y
    N1 C1 C2 . . 122.9(3) ?
    N1 C1 H1 . . 118.6 ?
    C2 C1 H1 . . 118.6 ?
    C1 C2 C3 . . 119.1(4) ?
    C1 C2 H2 . . 120.5 ?
    C3 C2 H2 . . 120.5 ?
    C2 C3 C4 . . 118.7(3) ?
    C2 C3 H3 . . 120.6 ?
    C4 C3 H3 . . 120.6 ?
    C5 C4 C3 . . 119.2(4) ?
    C5 C4 H4 . . 120.4 ?
    C3 C4 H4 . . 120.4 ?
    N1 C5 C4 . . 122.0(3) ?
    N1 C5 C6 . . 112.3(3) ?
    C4 C5 C6 . . 125.7(3) ?
    N2 C6 N4 . . 108.9(3) ?
    N2 C6 C5 . . 121.6(3) ?
    N4 C6 C5 . . 129.2(3) ?
    N3 C7 N4 . . 109.9(3) ?
    N3 C7 C8 . . 126.7(3) ?
    N4 C7 C8 . . 123.2(3) ?
    C9 C8 C7 . . 118.3(3) ?
    C9 C8 H8A . . 107.7 ?
    C7 C8 H8A . . 107.7 ?
    C9 C8 H8B . . 107.7 ?
    C7 C8 H8B . . 107.7 ?
    H8A C8 H8B . . 107.1 ?
    C8 C9 H9A . . 109.5 ?
    C8 C9 H9B . . 109.5 ?
    H9A C9 H9B . . 109.5 ?
    C8 C9 H9C . . 109.5 ?
    H9A C9 H9C . . 109.5 ?
    H9B C9 H9C . . 109.5 ?
    C11 C10 C15 . . 122.9(4) ?
    C11 C10 N4 . . 119.2(4) ?
    C15 C10 N4 . . 117.8(4) ?
    C10 C11 C12 . . 118.2(4) ?
    C10 C11 H11 . . 120.9 ?
    C12 C11 H11 . . 120.9 ?
    C13 C12 C11 . . 119.1(4) ?
    C13 C12 H12 . . 120.4 ?
    C11 C12 H12 . . 120.4 ?
    C12 C13 C14 . . 121.1(4) ?
    C12 C13 H13 . . 119.4 ?
    C14 C13 H13 . . 119.4 ?
    C15 C14 C13 . . 120.3(4) ?
    C15 C14 H14 . . 119.8 ?
    C13 C14 H14 . . 119.8 ?
    C14 C15 C10 . . 118.3(4) ?
    C14 C15 H15 . . 120.9 ?
    C10 C15 H15 . . 120.9 ?
    C1 N1 C5 . . 117.9(3) ?
    C1 N1 Mn1 . . 124.2(2) ?
    C5 N1 Mn1 . . 117.9(2) ?
    C6 N2 N3 . . 107.5(3) ?
    C6 N2 Mn1 . . 114.8(2) ?
    N3 N2 Mn1 . . 135.8(2) ?
    C7 N3 N2 . . 107.8(3) ?
    C6 N4 C7 . . 105.9(3) ?
    C6 N4 C10 . . 128.6(3) ?
    C7 N4 C10 . . 125.3(3) ?
    Mn1 O1 H1A . . 109.5 ?
    Mn1 O1 H1C . . 109.5 ?
    H1A O1 H1C . . 109.5 ?
loop_
    _geom_hbond_atom_site_label_D
    _geom_hbond_atom_site_label_H
    _geom_hbond_atom_site_label_A
    _geom_hbond_site_symmetry_A
    _geom_hbond_distance_DH
    _geom_hbond_distance_HA
    _geom_hbond_distance_DA
    _geom_hbond_angle_DHA
    O1 H1A Cl2 3_666 0.85 2.28 3.122(3) 170
    O1 H1C N3 3_666 0.85 2.12 2.875(4) 148
data_global
_journal_date_recd_electronic     2008-12-15
_journal_date_accepted     2008-12-29
_journal_name_full     'Acta Crystallographica, Section E'
_journal_year     2009
_journal_volume     65
_journal_issue      2
_journal_page_first     m157
_journal_page_last     m157
_journal_paper_category     QM
_journal_coeditor_code     HB2883
_publ_contact_author_name     'Zuoxiang Wang'
_publ_contact_author_address
;
Ordered Matter Science Research Center
Southeast University
Nanjing 210096
People's Republic of China
;
_publ_contact_author_email     'wangzx0908@yahoo.com.cn'
_publ_contact_author_fax     '86 025 52090624'
_publ_contact_author_phone     '86 025 52090622'
_publ_section_title
;\
Di-\m-chlorido-bis{aquachlorido[3-ethyl-4-phenyl-5-(2-pyridyl)-4<i>H</i>-1,2,4-\
triazole-\k^2^<i>N</i>^1^,<i>N</i>^5^]manganese(II)}
;
loop_
    _publ_author_name
    _publ_author_footnote
    _publ_author_address
    'Wang, Zuoxiang' .
;
Ordered Matter Science Research Center
Southeast University
Nanjing 210096
People's Republic of China
;
    'Gong, Ixaoning' .
;
Ordered Matter Science Research Center
Southeast University
Nanjing 210096
People's Republic of China
;
    'Liu, Chunyi' .
;
Jiangsu Institute of Nuclear Medicine
Wuxi 214063
People's Republic of China
;
    'Zhang, Xiaoming' .
;
Ordered Matter Science Research Center
Southeast University
Nanjing 210096
People's Republic of China
;
