# Supplementary material for: Di-μ-chlorido-bis­{aqua­chlorido[3-ethyl-4-phenyl-5-(2-pyrid­yl)-4H-1,2,4-triazole-κ2 N 1,N 5]manganese(II)}
Source: Acta Crystallogr Sect E Struct Rep Online. 2009 Jan 8;65(Pt 2):m157. doi: 10.1107/S1600536808044103 (PMC2968385; doi:10.1107/S1600536808044103)
Supplement: Supplementary file 2 [file e-65-0m157-Isup2.hkl]

# 
# h,k,l, Fc-squared, Fo-squared, sigma(Fo-squared) and status flag 
# 
data_I
_shelx_title ' w-11 in P2(1)/c' 
_shelx_refln_list_code          4 
_shelx_F_calc_maximum      257.96 
_exptl_crystal_F_000       804.00 
_reflns_d_resolution_high  0.8108 
 
loop_ 
 _symmetry_equiv_pos_as_xyz 
 'x, y, z' 
 '-x, y+1/2, -z+1/2' 
 '-x, -y, -z' 
 'x, -y-1/2, z-1/2' 
 
_cell_length_a     9.9369 
_cell_length_b     8.9369 
_cell_length_c    19.6417 
_cell_angle_alpha  90.000 
_cell_angle_beta  103.323 
_cell_angle_gamma  90.000 
 
_shelx_F_squared_multiplier     1.000 
 
loop_ 
 _refln_index_h 
 _refln_index_k 
 _refln_index_l 
 _refln_F_squared_calc 
 _refln_F_squared_meas 
 _refln_F_squared_sigma 
 _refln_observed_status 
   1   0   0    17542.46    18016.98    138.87 o 
   2   0   0     9300.77     9244.80     24.51 o 
   3   0   0      647.31      764.37    145.87 o 
   4   0   0     8295.50     8052.15    106.20 o 
   5   0   0     2734.56     2999.13    154.04 o 
   6   0   0     5922.94     5527.98      5.83 o 
   7   0   0        2.00        3.50      9.34 o 
   8   0   0      384.86      388.60     21.01 o 
   9   0   0       83.13      102.69     63.02 o 
  10   0   0        0.00        2.33     17.50 o 
  11   0   0       99.16       96.86     23.34 o 
   1   1   0     1723.21     1710.15     19.13 o 
   2   1   0     7142.62     6915.06     70.58 o 
   3   1   0     2577.55     2625.71     68.49 o 
   4   1   0      329.84      399.06     59.61 o 
   5   1   0      219.49      219.61     21.48 o 
   6   1   0     2052.70     2292.45     67.62 o 
   7   1   0      129.65      150.65     27.72 o 
   8   1   0       87.44      127.99     94.12 o 
   9   1   0        1.46       51.31     92.24 o 
  10   1   0       75.78      185.55     78.19 o 
  11   1   0       37.39       54.94     16.26 o 
   0   2   0       38.30      140.61     34.09 o 
   1   2   0     8524.35     8477.97    171.68 o 
   2   2   0     7711.36     7423.33     53.59 o 
   3   2   0     2589.02     2524.84     58.43 o 
   4   2   0     6888.52     6505.42     49.35 o 
   5   2   0     2455.83     2571.25     76.56 o 
   6   2   0        4.12       29.29     69.91 o 
   7   2   0      105.96      143.33     57.77 o 
   8   2   0      379.55      377.63     42.01 o 
   9   2   0      517.62      564.51     77.00 o 
  10   2   0       39.24       36.37      6.42 o 
  11   2   0      202.50      206.56     80.52 o 
   1   3   0      339.39      376.51     41.68 o 
   2   3   0      497.25      509.42     22.13 o 
   3   3   0       42.07       72.60     39.63 o 
   4   3   0       48.87       47.95      6.58 o 
   5   3   0       87.68      137.67     95.44 o 
   6   3   0      241.43      372.70     74.93 o 
   7   3   0       67.63       84.78     17.16 o 
   8   3   0        6.61       61.15     90.55 o 
   9   3   0       10.84        9.77      8.17 o 
  10   3   0        0.31       11.95     39.36 o 
  11   3   0       56.54       78.23     79.87 o 
   0   4   0     3200.66     3199.15    151.71 o 
   1   4   0      105.83      190.31     53.05 o 
   2   4   0       18.27       32.84     11.07 o 
   3   4   0      206.56      339.86     47.18 o 
   4   4   0       66.56      104.12     41.40 o 
   5   4   0     1382.79     1301.95     37.53 o 
   6   4   0     1833.09     2289.61    156.38 o 
   7   4   0        1.04       11.44     43.59 o 
   8   4   0      172.94      233.81     51.14 o 
   9   4   0      562.31      521.37     36.66 o 
  10   4   0       12.41       14.09     23.94 o 
  11   4   0       27.83       30.09     13.93 o 
   1   5   0       94.38      104.02      9.00 o 
   2   5   0      286.84      376.42     41.31 o 
   3   5   0      161.64      205.33     33.27 o 
   4   5   0      422.33      472.93     48.92 o 
   5   5   0      468.62      595.16    116.35 o 
   6   5   0      309.59      333.49     46.80 o 
   7   5   0      218.96      236.90     86.23 o 
   8   5   0       86.22      123.50     73.52 o 
   9   5   0        3.58       16.53     51.25 o 
  10   5   0       67.45       80.83     74.41 o 
   0   6   0    10880.39    10484.43    105.98 o 
   1   6   0     1170.05     1103.78     85.79 o 
   2   6   0     1090.23     1205.56     73.12 o 
   3   6   0      222.93      223.97     15.70 o 
   4   6   0      209.39      302.27     41.27 o 
   5   6   0      369.29      405.92     45.31 o 
   6   6   0      272.13      396.03     79.93 o 
   7   6   0       15.43       18.99      8.11 o 
   8   6   0       33.62       34.55     31.68 o 
   9   6   0       18.95       27.88     25.52 o 
  10   6   0       14.78       13.10     24.64 o 
   1   7   0       55.88       70.27     22.46 o 
   2   7   0       20.00       57.06     66.83 o 
   3   7   0        0.26        4.97     33.26 o 
   4   7   0      843.87     1093.63     77.80 o 
   5   7   0      713.08      661.63     24.94 o 
   6   7   0      274.96      359.80     70.88 o 
   7   7   0      135.37      129.27     40.47 o 
   8   7   0        3.07       11.76     24.10 o 
   9   7   0        3.78       34.93     96.37 o 
   0   8   0       73.00       96.63     33.08 o 
   1   8   0      721.13      686.07     20.25 o 
   2   8   0     3019.71     2791.96     83.25 o 
   3   8   0     4271.93     3737.54     87.26 o 
   4   8   0     1681.89     1850.14     63.98 o 
   5   8   0      222.97      228.59     45.41 o 
   6   8   0       82.43      106.29     57.13 o 
   7   8   0      218.39      280.77     48.16 o 
   8   8   0      116.26      151.29    102.62 o 
   1   9   0        5.42       18.10     23.24 o 
   2   9   0        0.28        4.81     16.52 o 
   3   9   0       71.95       84.59     45.53 o 
   4   9   0       55.83       90.76     31.45 o 
   5   9   0      238.07      275.42     50.10 o 
   6   9   0        0.60       25.67     29.71 o 
   0  10   0      525.12      599.83    162.21 o 
   1  10   0      963.08      862.67     53.68 o 
   2  10   0     1004.47     1007.34    108.43 o 
   3  10   0      204.61      216.27     78.52 o 
   4  10   0      236.44      278.98     46.10 o 
   5  10   0      216.05      231.91     30.06 o 
 -11   1   1       44.36       73.52     46.68 o 
 -10   1   1       56.77       64.92     23.08 o 
  -9   1   1      394.04      438.28     68.43 o 
  -8   1   1      170.50      236.02     42.34 o 
  -7   1   1       71.11       76.16     45.32 o 
  -6   1   1     1054.79     1271.58     44.38 o 
  -5   1   1     3608.22     3404.21    111.45 o 
  -4   1   1      190.13      221.83     48.20 o 
  -3   1   1      103.25      157.66     57.94 o 
  -2   1   1    19010.99    18527.77    254.24 o 
  -1   1   1       68.79       80.54     13.38 o 
   0   1   1       25.17       61.58     67.68 o 
   1   1   1     7711.46     7364.18     51.31 o 
   2   1   1     3274.91     3180.49     65.90 o 
   3   1   1     9040.85     8667.83    118.12 o 
   4   1   1      246.60      272.30     81.69 o 
   5   1   1      277.11      377.34     65.11 o 
   6   1   1     1361.81     1282.31    122.72 o 
   7   1   1      212.12      245.81     26.23 o 
   8   1   1      204.24      237.67     49.22 o 
   9   1   1       89.70       89.41     14.89 o 
  10   1   1        3.46       11.67     16.34 o 
  11   1   1      215.75      324.35     90.66 o 
 -11   2   1       94.10      108.20     36.57 o 
 -10   2   1      686.66      659.23     25.21 o 
  -9   2   1      833.15      819.90     57.74 o 
  -8   2   1      949.80      915.10     14.59 o 
  -7   2   1      101.70      119.79     14.95 o 
  -6   2   1       49.16       52.04     22.28 o 
  -5   2   1     1644.16     1753.44     61.19 o 
  -4   2   1     2910.37     2799.64     85.25 o 
  -3   2   1     6751.22     6695.63     49.77 o 
  -2   2   1       19.70       31.07     63.97 o 
  -1   2   1      357.37      394.83     43.68 o 
   0   2   1    12475.33    12272.56    356.07 o 
   1   2   1       74.60      117.90     26.74 o 
   2   2   1     7687.75     7312.77    327.47 o 
   3   2   1    12614.77    12208.45    268.85 o 
   4   2   1     4247.15     4250.52     24.18 o 
   5   2   1     1571.23     1690.28    133.04 o 
   6   2   1     1437.00     1751.51     63.29 o 
   7   2   1      561.73      499.66     24.26 o 
   8   2   1      195.87      233.52     29.44 o 
   9   2   1      233.32      276.16     51.19 o 
  10   2   1      160.16      251.70     70.93 o 
  11   2   1      340.17      368.77     35.01 o 
 -11   3   1        0.46       23.26     84.74 o 
 -10   3   1       24.87       33.51     37.80 o 
  -9   3   1      106.89      111.40     10.29 o 
  -8   3   1      275.97      321.54     40.29 o 
  -7   3   1       44.53       49.51     20.70 o 
  -6   3   1       36.43       48.45     37.47 o 
  -5   3   1     4582.71     4237.06     58.37 o 
  -4   3   1      671.30      666.32     27.02 o 
  -3   3   1    10002.79     9642.73    190.51 o 
  -2   3   1      882.51      862.31    118.10 o 
  -1   3   1      128.69      154.28     29.85 o 
   0   3   1     1942.69     2063.34    110.46 o 
   1   3   1       18.15       21.21      8.11 o 
   2   3   1      861.20      997.60     24.62 o 
   3   3   1    12923.07    13134.64    134.50 o 
   4   3   1      319.17      278.10     12.02 o 
   5   3   1      592.67      614.38     37.94 o 
   6   3   1       18.01       42.34     58.66 o 
   7   3   1      832.04      803.34     51.93 o 
   8   3   1      638.18      679.09     78.52 o 
   9   3   1      538.31      631.19     51.58 o 
  10   3   1       80.47      112.03     76.74 o 
  11   3   1        2.44       25.54     32.99 o 
 -11   4   1      589.39      653.82     67.47 o 
 -10   4   1      139.43      142.53     42.99 o 
  -9   4   1      604.13      533.32     91.61 o 
  -8   4   1     2531.19     2350.06     39.09 o 
  -7   4   1     1613.61     1781.00     51.93 o 
  -6   4   1      538.77      531.53     99.75 o 
  -5   4   1     2330.74     2263.84     63.02 o 
  -4   4   1      510.14      485.07     11.90 o 
  -3   4   1      355.00      465.00     51.39 o 
  -2   4   1       76.32      107.48     26.05 o 
  -1   4   1       83.96       80.77     10.88 o 
   0   4   1     1604.87     1817.25     71.68 o 
   1   4   1     2195.55     2060.59     53.99 o 
   2   4   1     3615.15     3513.66     58.57 o 
   3   4   1     4082.83     3900.97     30.06 o 
   4   4   1     3328.33     3329.55     62.13 o 
   5   4   1     1836.90     1855.17    184.38 o 
   6   4   1     1587.01     1565.07     41.87 o 
   7   4   1     2270.72     2110.80     42.59 o 
   8   4   1     1752.02     1947.59     98.54 o 
   9   4   1      712.82      709.01     68.04 o 
  10   4   1      257.99      299.24     36.86 o 
 -10   5   1        1.17       22.42     49.22 o 
  -9   5   1       41.66       40.31     69.30 o 
  -8   5   1       93.06       91.02     86.98 o 
  -7   5   1      180.14      269.38     47.09 o 
  -6   5   1      606.49      548.48     39.68 o 
  -5   5   1     2349.01     2383.81    127.43 o 
  -4   5   1        1.91       23.53     11.53 o 
  -3   5   1      218.25      278.67     32.94 o 
  -2   5   1      254.10      305.81     23.34 o 
  -1   5   1     3256.73     2997.85     26.48 o 
   0   5   1     3264.84     2979.88     60.81 o 
   1   5   1     6213.31     6166.49     43.60 o 
   2   5   1        5.21       23.69     32.67 o 
   3   5   1       25.08       63.69     31.74 o 
   4   5   1       58.62      177.83     79.84 o 
   5   5   1      467.49      558.84     62.20 o 
   6   5   1     1074.75     1281.46     74.10 o 
   7   5   1      549.04      504.10     22.64 o 
   8   5   1        2.34        7.81      9.31 o 
   9   5   1       18.02       24.79     41.00 o 
  10   5   1       63.19      100.13     54.70 o 
 -10   6   1      712.89      727.16    101.16 o 
  -9   6   1      730.35      809.58     78.67 o 
  -8   6   1      196.58      279.70     79.33 o 
  -7   6   1     1708.15     1870.21    130.70 o 
  -6   6   1     1747.95     1626.54     87.52 o 
  -5   6   1      339.62      329.54     30.42 o 
  -4   6   1      146.29      126.08     22.27 o 
  -3   6   1      243.82      284.02     44.17 o 
  -2   6   1      561.52      525.44     36.30 o 
  -1   6   1      918.76      911.21     30.04 o 
   0   6   1      641.34      644.52     32.41 o 
   1   6   1      412.15      434.96     26.44 o 
   2   6   1      233.59      233.64     24.35 o 
   3   6   1     1700.82     1870.63    152.12 o 
   4   6   1      733.61      722.48     71.34 o 
   5   6   1     4604.81     4300.24     54.01 o 
   6   6   1     1466.97     1529.00    130.12 o 
   7   6   1      739.16      791.21    148.21 o 
   8   6   1      374.51      432.46     69.19 o 
   9   6   1     1291.00     1249.56     81.49 o 
  -9   7   1      458.21      491.44     99.35 o 
  -8   7   1      122.39      193.14    102.86 o 
  -7   7   1       73.83       86.88     23.34 o 
  -6   7   1        1.28       29.17     42.01 o 
  -5   7   1       80.37      108.82     30.19 o 
  -4   7   1        1.92       18.84     12.57 o 
  -3   7   1      218.24      225.32     26.11 o 
  -2   7   1       33.21       47.84     29.37 o 
  -1   7   1      976.18      998.66     78.66 o 
   0   7   1       51.87      100.01     15.56 o 
   1   7   1       33.44       52.02     26.69 o 
   2   7   1      966.57      903.59    104.44 o 
   3   7   1     2025.50     1815.57     30.31 o 
   4   7   1     1448.85     1624.69    153.42 o 
   5   7   1      106.22      102.62     47.47 o 
   6   7   1      105.30      115.23     66.25 o 
   7   7   1        0.16        4.67     70.02 o 
   8   7   1      279.82      258.99     33.45 o 
   9   7   1      115.34      178.11     65.15 o 
  -8   8   1       71.25       81.06     91.71 o 
  -7   8   1      223.53      294.59     38.61 o 
  -6   8   1        7.25       29.94     14.61 o 
  -5   8   1        1.17       14.10     56.54 o 
  -4   8   1      411.72      368.90     57.46 o 
  -3   8   1        0.26       20.16     37.72 o 
  -2   8   1     1033.19      939.28     64.06 o 
  -1   8   1      387.43      440.29     40.13 o 
   0   8   1        0.14        4.86      6.78 o 
   1   8   1      649.42      651.45     78.19 o 
   2   8   1       16.22       40.13     15.98 o 
   3   8   1      455.77      415.58     25.82 o 
   4   8   1       76.71       81.05     16.38 o 
   5   8   1       16.33       45.02     25.51 o 
   6   8   1      257.75      311.83     46.10 o 
   7   8   1      332.21      345.43     38.51 o 
   8   8   1      146.57      207.14     47.73 o 
  -6   9   1      364.25      452.06     59.93 o 
  -5   9   1      178.00      238.93     59.71 o 
  -4   9   1       75.39       85.07     19.83 o 
  -3   9   1       23.87       36.29     14.56 o 
  -2   9   1        1.14       13.08     31.17 o 
  -1   9   1      476.06      444.35     20.29 o 
   0   9   1      609.01      677.36     65.79 o 
   1   9   1        2.92        7.00     39.56 o 
   2   9   1      111.94      166.42     37.66 o 
   3   9   1       11.94       17.46     26.44 o 
   4   9   1       74.30      203.55     70.97 o 
   5   9   1      297.84      362.06     48.69 o 
   6   9   1       27.31       38.92     34.48 o 
  -5  10   1       84.64       80.78     17.50 o 
  -4  10   1       90.66       73.63     18.13 o 
  -3  10   1       48.43       61.11     11.48 o 
  -2  10   1        5.30       10.88      8.73 o 
  -1  10   1       46.79       59.40     64.19 o 
   0  10   1        5.18       14.83     37.80 o 
   1  10   1      122.12      221.07     56.10 o 
   2  10   1      146.70      207.82     43.82 o 
   3  10   1        6.77       17.50     24.26 o 
   4  10   1        0.53       11.15     39.01 o 
   0  11   1       98.24      199.77     58.07 o 
 -12   0   2      121.02      124.87     46.68 o 
 -11   0   2      261.46      243.90     40.84 o 
 -10   0   2      421.21      561.32    151.71 o 
  -9   0   2      160.17      168.04     14.00 o 
  -8   0   2      733.11      881.07    156.38 o 
  -7   0   2     5882.24     5566.49     65.35 o 
  -6   0   2    10170.59     9233.13     44.35 o 
  -5   0   2    14375.19    14465.87     92.19 o 
  -4   0   2     7508.32     7458.16     92.19 o 
  -3   0   2     2978.93     3016.64    105.03 o 
  -2   0   2     6958.06     6601.60      9.34 o 
   0   0   2     4129.26     4324.17     77.43 o 
   1   0   2      724.09      838.81     39.94 o 
   2   0   2     6641.33     6515.24    159.88 o 
   3   0   2      317.30      429.45    168.04 o 
   4   0   2      174.92      210.06    157.54 o 
   5   0   2        2.77       21.01     23.34 o 
   6   0   2       55.68      119.03    120.20 o 
   7   0   2        7.14       26.20     29.42 o 
   8   0   2      147.46      169.21     26.84 o 
   9   0   2      359.52      456.29     79.35 o 
  10   0   2      253.29      410.78    149.37 o 
  11   0   2        5.30       67.68    163.38 o 
 -12   1   2       20.01       13.64      4.67 o 
 -11   1   2        4.98       22.17     88.69 o 
 -10   1   2       47.45       55.74     55.32 o 
  -9   1   2       22.55       44.70     90.54 o 
  -8   1   2      746.61      771.91     57.79 o 
  -7   1   2      884.25      961.71    140.62 o 
  -6   1   2      667.81      594.34      8.99 o 
  -5   1   2     1735.85     1735.66      8.17 o 
  -4   1   2     3521.83     3468.17    133.04 o 
  -3   1   2      511.35      528.65     35.48 o 
  -2   1   2      557.90      599.30     19.78 o 
  -1   1   2     1871.81     2087.66     85.44 o 
   0   1   2     3435.36     3491.41     40.02 o 
   1   1   2       34.13       51.07     12.45 o 
   2   1   2     8020.27     8023.01    629.58 o 
   3   1   2      428.62      532.76     60.96 o 
   4   1   2     1564.17     1571.72     48.46 o 
   5   1   2      152.79      174.00     18.86 o 
   6   1   2      241.01      258.41     49.67 o 
   7   1   2       91.12      144.78     51.35 o 
   8   1   2      509.28      469.11     21.31 o 
   9   1   2      878.64      770.21    124.87 o 
  10   1   2      651.17      618.17     52.87 o 
  11   1   2      468.59      405.28     31.00 o 
 -11   2   2       26.68       71.75     75.99 o 
 -10   2   2       20.69       28.62     92.00 o 
  -9   2   2      446.81      404.00     68.27 o 
  -8   2   2     2325.97     2189.86     19.26 o 
  -7   2   2      178.60      187.80     31.05 o 
  -6   2   2     1475.63     1648.31     25.79 o 
  -5   2   2      755.69      774.20     20.79 o 
  -4   2   2     1700.94     1912.39     57.75 o 
  -3   2   2    15556.77    15083.77     64.18 o 
  -2   2   2    66543.95    62557.11    199.13 o 
  -1   2   2       22.77       53.69     36.56 o 
   0   2   2     5602.38     5345.61    116.97 o 
   1   2   2     1235.27     1396.56     30.61 o 
   2   2   2     9798.57     9156.32    589.40 o 
   3   2   2     6208.90     5777.32     80.41 o 
   4   2   2     4280.95     4023.62     68.49 o 
   5   2   2      762.95      811.99     29.48 o 
   6   2   2      802.09      801.22     34.46 o 
   7   2   2      200.26      301.52     77.93 o 
   8   2   2       35.05       45.52     33.56 o 
   9   2   2       25.40       56.12     50.36 o 
  10   2   2       10.17       16.34    113.20 o 
  11   2   2      621.89      561.32     16.34 o 
 -11   3   2       21.11       34.54     54.11 o 
 -10   3   2      131.91      113.24      5.83 o 
  -9   3   2      226.83      268.05     25.96 o 
  -8   3   2      207.46      242.47     68.17 o 
  -7   3   2      179.18      156.07     72.51 o 
  -6   3   2        3.14       27.29     16.10 o 
  -5   3   2      495.56      546.52     31.89 o 
  -4   3   2      954.29      962.35     67.48 o 
  -3   3   2     2212.94     2286.29     97.81 o 
  -2   3   2     4288.52     4038.33     82.87 o 
  -1   3   2      128.62      194.84     46.42 o 
   0   3   2     3234.64     3088.81     75.85 o 
   1   3   2       45.03       50.70     10.38 o 
   2   3   2      311.94      414.85     41.82 o 
   3   3   2     1091.49     1066.80    150.96 o 
   4   3   2       13.56       54.44     61.21 o 
   5   3   2      295.93      382.45     51.35 o 
   6   3   2      588.18      611.23     53.68 o 
   7   3   2      344.83      313.93     89.27 o 
   8   3   2      152.48      247.97     46.62 o 
   9   3   2       22.63       17.50    106.27 o 
  10   3   2      135.31      152.73     48.34 o 
  11   3   2        7.91       18.67    148.21 o 
 -11   4   2      113.91      135.28     67.10 o 
 -10   4   2      108.75      121.24     45.00 o 
  -9   4   2       64.26       76.38      8.17 o 
  -8   4   2       23.47       61.96     90.84 o 
  -7   4   2     2068.60     1891.68     63.60 o 
  -6   4   2      450.92      433.84     37.93 o 
  -5   4   2       53.97       90.78     11.55 o 
  -4   4   2      387.92      412.89     26.46 o 
  -3   4   2      420.55      452.84     66.22 o 
  -2   4   2     1925.87     1863.95     63.24 o 
  -1   4   2     2149.03     2157.33     32.51 o 
   0   4   2      227.02      261.86     45.18 o 
   1   4   2        5.10        8.58      8.63 o 
   2   4   2       12.51       30.45     10.70 o 
   3   4   2      590.88      659.18     26.42 o 
   4   4   2        8.98       33.74     61.08 o 
   5   4   2      889.46      883.40     81.11 o 
   6   4   2     1424.18     1585.06     43.27 o 
   7   4   2       88.67      101.53      9.34 o 
   8   4   2      121.38      112.21     11.58 o 
   9   4   2      476.25      494.22     48.20 o 
  10   4   2       23.62       60.14     46.46 o 
 -10   5   2       23.36       63.48     54.70 o 
  -9   5   2      372.19      477.69     66.80 o 
  -8   5   2      122.80      153.33     51.76 o 
  -7   5   2     2051.89     2183.11     64.12 o 
  -6   5   2      599.95      589.07     38.51 o 
  -5   5   2        3.44        5.64     10.32 o 
  -4   5   2       19.04       42.02     47.18 o 
  -3   5   2        0.06        1.72      8.48 o 
  -2   5   2      824.37      866.29     13.87 o 
  -1   5   2      418.91      522.75     41.43 o 
   0   5   2       16.73       20.60     17.30 o 
   1   5   2      587.75      531.66     54.21 o 
   2   5   2       28.68       43.96     11.90 o 
   3   5   2      559.65      582.86     36.33 o 
   4   5   2     1172.84     1071.80     44.48 o 
   5   5   2      226.10      299.19     69.28 o 
   6   5   2        8.72       14.49     35.18 o 
   7   5   2        2.83       22.28     16.10 o 
   8   5   2       87.50       88.95     11.48 o 
   9   5   2       23.51       27.80     49.87 o 
  10   5   2       10.78       17.50    110.47 o 
 -10   6   2      112.90      105.82     41.54 o 
  -9   6   2        1.78        8.17      8.10 o 
  -8   6   2       18.98       39.86     61.07 o 
  -7   6   2      303.78      313.74     29.76 o 
  -6   6   2     2187.42     2387.54     82.92 o 
  -5   6   2     3947.55     3698.45     53.68 o 
  -4   6   2      732.91      662.42     39.16 o 
  -3   6   2        3.95       33.61     24.66 o 
  -2   6   2        6.99       11.56      7.97 o 
  -1   6   2     3309.67     3112.68     45.71 o 
   0   6   2     2331.65     2142.36     78.05 o 
   1   6   2      413.74      473.91     33.69 o 
   2   6   2      359.45      395.32     45.85 o 
   3   6   2     1040.73     1005.63     64.11 o 
   4   6   2        0.05        4.31     28.65 o 
   5   6   2      131.21      198.93     34.12 o 
   6   6   2      124.50      225.59     45.32 o 
   7   6   2       59.93       77.74     46.08 o 
   8   6   2      299.18      321.49    114.56 o 
   9   6   2      185.76      195.64     43.18 o 
  -9   7   2        5.22       39.20     43.78 o 
  -8   7   2       20.50       67.09    118.75 o 
  -7   7   2       78.93       77.93     15.07 o 
  -6   7   2       85.45       86.62     17.09 o 
  -5   7   2       92.99      168.39     47.26 o 
  -4   7   2       24.70       43.68     22.40 o 
  -3   7   2        2.48       27.47     31.48 o 
  -2   7   2      390.03      388.17     28.59 o 
  -1   7   2      111.06      205.64     33.65 o 
   0   7   2       42.63       51.11     13.54 o 
   1   7   2        7.73       16.05     55.37 o 
   2   7   2      282.92      382.54     46.92 o 
   3   7   2       18.41       26.09      8.70 o 
   4   7   2       33.75       55.93     11.89 o 
   5   7   2        0.94       27.20     22.28 o 
   6   7   2       22.10       43.16     26.31 o 
   7   7   2        4.19        6.30     43.59 o 
   8   7   2       20.51       20.20     17.22 o 
  -8   8   2      448.88      488.37     96.33 o 
  -7   8   2      342.07      377.64     92.18 o 
  -6   8   2      122.16      161.12     37.75 o 
  -5   8   2      811.36      748.23     32.09 o 
  -4   8   2     2222.13     2217.58     79.14 o 
  -3   8   2     3190.07     2845.23     48.10 o 
  -2   8   2     1983.76     2260.68     75.94 o 
  -1   8   2      639.46      634.17     35.20 o 
   0   8   2      999.11     1202.57    109.32 o 
   1   8   2      244.78      230.43     32.88 o 
   2   8   2      848.57      744.00     29.84 o 
   3   8   2      207.45      202.44     25.45 o 
   4   8   2      351.82      330.83     38.65 o 
   5   8   2      108.60      146.89     55.59 o 
   6   8   2        4.72       27.49     65.03 o 
   7   8   2      155.46      171.82     70.23 o 
  -7   9   2      267.46      340.16     47.84 o 
  -6   9   2       55.14       49.04      2.33 o 
  -5   9   2        9.87       31.78     36.07 o 
  -4   9   2      100.28       97.19     56.59 o 
  -3   9   2       68.64       71.50      8.45 o 
  -2   9   2      737.56      703.07     33.43 o 
  -1   9   2      732.00      737.30     80.42 o 
   0   9   2     1050.53      991.95     36.26 o 
   1   9   2        0.74        3.02      8.20 o 
   2   9   2      312.63      409.08     84.70 o 
   3   9   2      132.16      221.77     36.48 o 
   4   9   2       30.94       37.54     16.44 o 
   5   9   2        0.61       17.14     38.69 o 
   6   9   2      236.01      200.98     11.22 o 
  -5  10   2      654.17      647.26     48.80 o 
  -4  10   2      551.98      471.95     41.70 o 
  -3  10   2      414.55      456.26     74.09 o 
  -2  10   2      369.97      336.15      9.92 o 
  -1  10   2      239.53      210.36     32.09 o 
   0  10   2      995.15      876.83     39.93 o 
   1  10   2     1396.51     1277.41    192.64 o 
   2  10   2      390.67      409.47     41.29 o 
   3  10   2        0.89        2.75     16.24 o 
   4  10   2        3.63       62.03     88.40 o 
 -12   1   3      149.53      168.04     61.85 o 
 -11   1   3       64.34       71.19     54.46 o 
 -10   1   3        0.74       18.09     37.01 o 
  -9   1   3      196.24      210.98     60.42 o 
  -8   1   3      171.96      345.78     70.70 o 
  -7   1   3      247.10      334.27     72.63 o 
  -6   1   3     1578.60     1859.58     98.03 o 
  -5   1   3     1095.60     1062.78     75.85 o 
  -4   1   3       40.28       61.29     25.30 o 
  -3   1   3       17.82       18.81     16.82 o 
  -2   1   3     6238.60     6039.28     65.98 o 
  -1   1   3      107.01      169.78     32.14 o 
   0   1   3     1023.76     1197.56     52.89 o 
   1   1   3     7604.06     7540.32     63.92 o 
   2   1   3     2573.95     2543.21     46.53 o 
   3   1   3      348.34      456.08     47.96 o 
   4   1   3      635.66      706.86     65.61 o 
   5   1   3     4626.38     4377.07    149.70 o 
   6   1   3     3079.60     3212.61     61.86 o 
   7   1   3      864.33      844.25     78.44 o 
   8   1   3       93.55      124.25     48.42 o 
   9   1   3       44.29       37.07     19.69 o 
  10   1   3       13.76       38.78     65.30 o 
  11   1   3        5.61       12.82     23.06 o 
 -11   2   3      196.72      163.40      7.00 o 
 -10   2   3      664.64      679.54     60.91 o 
  -9   2   3      342.56      390.88     34.64 o 
  -8   2   3       14.14       17.89     33.34 o 
  -7   2   3      110.73      144.29     55.76 o 
  -6   2   3       88.06      110.76     42.61 o 
  -5   2   3      130.78      145.36     24.08 o 
  -4   2   3      559.34      649.07     63.76 o 
  -3   2   3     2716.44     2533.69      8.37 o 
  -2   2   3    18501.28    18638.58    133.40 o 
  -1   2   3     1265.16     1489.61     96.11 o 
   0   2   3      125.52      223.43     24.75 o 
   1   2   3      545.24      591.76     30.17 o 
   2   2   3    12574.50    12302.11    201.89 o 
   3   2   3     1284.23     1283.17    210.06 o 
   4   2   3     2226.89     2308.53    108.87 o 
   5   2   3      465.17      430.52     38.53 o 
   6   2   3      687.07      689.19     32.68 o 
   7   2   3      449.53      424.23     40.84 o 
   8   2   3       27.90       24.35      9.14 o 
   9   2   3      243.68      264.21     45.46 o 
  10   2   3       16.76       59.52    158.71 o 
  11   2   3        3.82       34.25     79.51 o 
 -11   3   3      323.65      363.82     66.06 o 
 -10   3   3      198.65      183.47      8.17 o 
  -9   3   3        3.81        6.51     16.92 o 
  -8   3   3      484.54      470.13     28.01 o 
  -7   3   3       27.22       80.57     33.35 o 
  -6   3   3     1681.56     2010.85     52.23 o 
  -5   3   3      430.02      383.95     16.23 o 
  -4   3   3    16429.79    15057.54    276.57 o 
  -3   3   3     4941.19     4702.93     62.49 o 
  -2   3   3    11543.18    11016.81    186.14 o 
  -1   3   3     2510.35     2446.41    141.55 o 
   0   3   3        4.30       14.85     41.59 o 
   1   3   3     2487.96     2412.74     40.20 o 
   2   3   3     5058.32     5080.42     72.66 o 
   3   3   3     4329.19     4318.07     78.61 o 
   4   3   3     1304.33     1285.87    169.80 o 
   5   3   3     2221.43     2220.62    107.12 o 
   6   3   3       88.89      170.02     31.39 o 
   7   3   3     1130.22     1166.98     86.36 o 
   8   3   3      713.12      658.19     72.35 o 
   9   3   3      332.33      355.30     59.11 o 
  10   3   3       14.32       21.18     48.73 o 
  11   3   3       60.88      201.89    101.53 o 
 -11   4   3      176.50      198.98     16.05 o 
 -10   4   3      235.97      284.71     74.04 o 
  -9   4   3     1270.44     1468.28     61.48 o 
  -8   4   3      324.67      447.77    103.62 o 
  -7   4   3      127.12      154.97     89.42 o 
  -6   4   3      159.05      285.24     45.40 o 
  -5   4   3      315.15      345.32     44.72 o 
  -4   4   3      587.24      554.37     36.58 o 
  -3   4   3     1604.17     1595.37     54.37 o 
  -2   4   3     4584.48     4532.00     68.22 o 
  -1   4   3      796.37     1042.95     67.05 o 
   0   4   3     6320.92     6305.24     64.84 o 
   1   4   3     6164.05     6232.24     60.09 o 
   2   4   3     5588.17     5186.59     72.89 o 
   3   4   3     4686.46     4397.39     21.77 o 
   4   4   3     1957.53     2066.79    111.93 o 
   5   4   3     1492.39     1704.14     83.44 o 
   6   4   3      953.83      859.30     28.29 o 
   7   4   3     2236.55     2056.73     92.19 o 
   8   4   3      483.77      516.37     71.28 o 
   9   4   3      157.18      160.47     21.30 o 
  10   4   3       38.19       70.55     74.49 o 
 -10   5   3        1.20       30.20     55.57 o 
  -9   5   3        0.26        8.95     62.52 o 
  -8   5   3        1.23        6.32     35.18 o 
  -7   5   3      148.75      224.77     91.07 o 
  -6   5   3     1102.07     1096.61    136.54 o 
  -5   5   3      467.91      413.46     21.46 o 
  -4   5   3        7.14       15.98      9.43 o 
  -3   5   3      207.25      318.43     53.14 o 
  -2   5   3      225.13      261.06     26.92 o 
  -1   5   3     1645.60     1530.89     24.67 o 
   0   5   3     5737.58     5283.24     64.25 o 
   1   5   3     7841.75     7246.93     46.32 o 
   2   5   3     1954.61     1909.98     56.20 o 
   3   5   3     1167.58     1130.91     28.31 o 
   4   5   3     1224.16     1758.62    111.63 o 
   5   5   3     2798.39     2559.20    191.97 o 
   6   5   3     1169.58     1585.57    103.06 o 
   7   5   3      374.24      393.73     21.17 o 
   8   5   3        3.24       35.01     84.17 o 
   9   5   3       12.81       33.74     19.65 o 
  10   5   3        8.27        9.65      8.77 o 
 -10   6   3      253.60      284.17     64.18 o 
  -9   6   3       15.83       58.29     73.57 o 
  -8   6   3        0.59        4.33      9.12 o 
  -7   6   3        0.94        8.04     23.64 o 
  -6   6   3       27.65       29.50     21.91 o 
  -5   6   3       18.14       38.04     20.64 o 
  -4   6   3      263.48      318.35     56.98 o 
  -3   6   3       48.31       63.27     13.09 o 
  -2   6   3     1308.50     1200.43     19.95 o 
  -1   6   3     3391.19     3209.03    103.64 o 
   0   6   3     2527.26     2408.15     48.99 o 
   1   6   3      340.13      315.85     14.77 o 
   2   6   3      692.37      654.74     55.06 o 
   3   6   3      755.48      934.20     87.05 o 
   4   6   3     2338.78     2406.56    105.84 o 
   5   6   3      645.51      664.75     60.10 o 
   6   6   3      799.17      802.81     61.58 o 
   7   6   3      119.12      156.34     75.27 o 
   8   6   3       58.93       72.35     30.34 o 
   9   6   3       67.37      153.32     42.32 o 
  -9   7   3      152.71      130.72     30.34 o 
  -8   7   3       86.23      160.14    109.98 o 
  -7   7   3       66.00      119.60    113.35 o 
  -6   7   3        0.77        3.95      8.51 o 
  -5   7   3        1.26        7.72     24.13 o 
  -4   7   3       63.77       86.06     28.78 o 
  -3   7   3     1421.82     1505.06    140.24 o 
  -2   7   3     1911.20     1812.33     29.81 o 
  -1   7   3      582.08      580.58     40.76 o 
   0   7   3      124.56      223.76     41.69 o 
   1   7   3      614.33      609.74     29.04 o 
   2   7   3     1895.47     1719.63     57.06 o 
   3   7   3     2078.89     2235.45     59.80 o 
   4   7   3      455.51      460.54     35.41 o 
   5   7   3       17.84       14.80     24.64 o 
   6   7   3      115.65      218.56     67.22 o 
   7   7   3       38.51       49.01     69.08 o 
   8   7   3      124.24      138.87    129.53 o 
  -8   8   3       94.22      127.02     52.51 o 
  -7   8   3      216.30      259.21     38.39 o 
  -6   8   3      107.81      106.34     29.74 o 
  -5   8   3       23.36       28.78     10.89 o 
  -4   8   3      146.33      184.74     70.04 o 
  -3   8   3       38.28       59.35     62.52 o 
  -2   8   3      334.80      333.14     29.99 o 
  -1   8   3        7.64       20.28      8.03 o 
   0   8   3       46.19       87.96     75.42 o 
   1   8   3      609.05      650.87     47.62 o 
   2   8   3      392.77      416.23     43.55 o 
   3   8   3      596.07      572.74     20.40 o 
   4   8   3       28.89       58.52     37.30 o 
   5   8   3      241.25      233.34     26.97 o 
   6   8   3       65.32       62.11      6.42 o 
   7   8   3      161.09      298.96     89.37 o 
  -7   9   3       17.77       39.52     31.14 o 
  -6   9   3      125.31      145.35     15.48 o 
  -5   9   3      265.31      258.67     34.20 o 
  -4   9   3       24.28       57.13     53.67 o 
  -3   9   3        0.59       12.94      9.88 o 
  -2   9   3       57.31       91.92     61.67 o 
  -1   9   3      298.39      276.99     31.40 o 
   0   9   3      273.77      240.43      7.69 o 
   1   9   3       39.60       41.08     13.15 o 
   2   9   3        0.39       15.18     45.19 o 
   3   9   3       30.55       41.18     15.83 o 
   4   9   3       60.91       98.94     64.96 o 
   5   9   3        8.49       33.38     28.57 o 
   6   9   3       99.70      112.13      5.83 o 
  -5  10   3      118.65      133.47     30.57 o 
  -4  10   3       91.01      104.76     25.67 o 
  -3  10   3       82.52      108.56     33.00 o 
  -2  10   3        3.26       20.94     39.70 o 
  -1  10   3       39.59       51.88     19.84 o 
   0  10   3      442.18      399.97     39.61 o 
   1  10   3      648.67      551.32     87.07 o 
   2  10   3      170.98      227.51     23.92 o 
   3  10   3       59.94       77.59     32.15 o 
   4  10   3        5.52       25.48     22.72 o 
 -12   0   4      183.55      191.38    112.03 o 
 -11   0   4      745.56      735.20     67.68 o 
 -10   0   4      944.59      916.08     33.84 o 
  -9   0   4        8.33       17.50     30.34 o 
  -8   0   4     1687.20     1629.10    102.69 o 
  -7   0   4     3423.53     3337.56    173.88 o 
  -6   0   4     7468.10     6805.82     95.69 o 
  -5   0   4     7383.36     7110.40     71.19 o 
  -4   0   4     2771.80     2693.39    128.37 o 
  -3   0   4     3976.66     4232.63    147.04 o 
  -2   0   4     1958.20     1954.69     30.34 o 
  -1   0   4    11844.22    11416.25     56.32 o 
   0   0   4     4861.74     4673.63     95.69 o 
   1   0   4     3080.01     3062.27    139.70 o 
   2   0   4        2.22        7.42     46.04 o 
   3   0   4       78.30       87.97     36.75 o 
   4   0   4        6.59       15.13     70.71 o 
   5   0   4       14.40       28.60     19.70 o 
   6   0   4      131.03      136.75     31.51 o 
   7   0   4      213.04      236.92     70.83 o 
   8   0   4      652.62      640.67    135.37 o 
   9   0   4     2887.08     2778.58     23.34 o 
  10   0   4        4.34       24.51     42.01 o 
  11   0   4        7.60       16.34     25.67 o 
 -12   1   4      237.96      254.40     52.51 o 
 -11   1   4      172.17      250.27     76.25 o 
 -10   1   4      400.83      469.50     80.16 o 
  -9   1   4      558.24      635.89     56.18 o 
  -8   1   4      483.62      537.72     75.66 o 
  -7   1   4     1405.08     1348.16    148.21 o 
  -6   1   4     2354.31     2513.00     79.60 o 
  -5   1   4      994.45     1011.87     46.35 o 
  -4   1   4      965.68      921.35     46.10 o 
  -3   1   4     2575.49     2755.37    116.70 o 
  -2   1   4      418.90      531.28     84.08 o 
  -1   1   4     1753.34     1912.07     80.03 o 
   0   1   4      528.13      537.78     33.44 o 
   1   1   4     3733.93     3779.09    125.87 o 
   2   1   4       29.20       33.84     66.46 o 
   3   1   4     1619.50     1605.20    114.56 o 
   4   1   4      866.83     1101.05     98.06 o 
   5   1   4     3158.85     3346.45     73.55 o 
   6   1   4     1461.20     1478.35     42.59 o 
   7   1   4     2677.96     2571.16     54.09 o 
   8   1   4     1936.93     1939.55     66.38 o 
   9   1   4     1345.70     1276.68     46.56 o 
  10   1   4     1145.08     1178.48    109.77 o 
  11   1   4      287.40      408.37    106.29 o 
 -12   2   4       55.97       44.82     81.39 o 
 -11   2   4        8.61       16.45     17.08 o 
 -10   2   4      570.83      585.09     74.87 o 
  -9   2   4     2995.29     2776.78     37.38 o 
  -8   2   4     1081.27     1020.00     36.16 o 
  -7   2   4     2208.28     2353.46     82.35 o 
  -6   2   4      988.79      940.10     18.58 o 
  -5   2   4     2171.81     2076.40     96.74 o 
  -4   2   4     5272.07     4972.37    118.85 o 
  -3   2   4    16322.56    15437.21    329.68 o 
  -2   2   4      805.69      869.10     55.35 o 
  -1   2   4      332.33      356.31     20.47 o 
   0   2   4     1707.40     1937.16     53.08 o 
   1   2   4      315.89      361.48     19.12 o 
   2   2   4     1143.17     1453.68     47.84 o 
   3   2   4      409.46      410.29     44.93 o 
   4   2   4       61.51       55.24     13.38 o 
   5   2   4      785.55      803.81     23.84 o 
   6   2   4      699.08      693.73     21.07 o 
   7   2   4      747.39      807.39     83.96 o 
   8   2   4       33.13       52.20     21.97 o 
   9   2   4      129.96      135.37    154.04 o 
  10   2   4      387.04      380.43     19.84 o 
  11   2   4      404.88      440.24     49.43 o 
 -11   3   4      294.69      395.90     94.86 o 
 -10   3   4      365.14      393.46     23.34 o 
  -9   3   4       17.92       28.37     32.42 o 
  -8   3   4      208.75      227.05     53.63 o 
  -7   3   4      294.45      362.57     46.82 o 
  -6   3   4      780.92      844.23     48.06 o 
  -5   3   4      401.03      423.21     57.83 o 
  -4   3   4        5.90       20.23      6.33 o 
  -3   3   4     1627.36     1534.79     57.71 o 
  -2   3   4       38.70       78.54     31.31 o 
  -1   3   4     2969.16     2843.16     30.60 o 
   0   3   4      528.50      616.44     39.80 o 
   1   3   4     1293.89     1611.73     53.21 o 
   2   3   4     1828.57     1751.19     17.65 o 
   3   3   4     2312.09     2500.32     95.50 o 
   4   3   4      900.10      892.07     19.26 o 
   5   3   4      898.64      913.57     65.16 o 
   6   3   4      788.48      823.29     64.54 o 
   7   3   4      433.48      445.97     47.87 o 
   8   3   4      360.70      412.90     33.71 o 
   9   3   4      373.87      393.71     62.43 o 
  10   3   4       63.61       74.69     84.02 o 
 -11   4   4      170.32      246.81     40.84 o 
 -10   4   4       67.36       91.57     41.90 o 
  -9   4   4        0.10        2.72     31.31 o 
  -8   4   4      119.38      132.72     63.06 o 
  -7   4   4     1601.83     1816.06     94.54 o 
  -6   4   4        2.84        7.80     58.83 o 
  -5   4   4     1235.65     1248.99    145.77 o 
  -4   4   4     1588.40     1568.79     52.62 o 
  -3   4   4     1167.66     1297.84     76.09 o 
  -2   4   4      600.41      607.25     32.38 o 
  -1   4   4       51.34       50.34     13.84 o 
   0   4   4     7517.45     7112.12    158.17 o 
   1   4   4     1707.22     1806.94    110.87 o 
   2   4   4       23.64       53.01     20.87 o 
   3   4   4     3031.17     3075.19     40.24 o 
   4   4   4      165.14      230.15     53.58 o 
   5   4   4       30.29       29.66     88.50 o 
   6   4   4      485.70      496.80     40.26 o 
   7   4   4       81.18       87.32     16.92 o 
   8   4   4        0.84       12.42     11.09 o 
   9   4   4      214.90      318.25     64.95 o 
  10   4   4        2.98       11.93     25.12 o 
 -10   5   4       25.25       41.18     19.61 o 
  -9   5   4        5.95       10.50     20.70 o 
  -8   5   4      455.00      449.51     61.48 o 
  -7   5   4     1019.21      926.63     30.92 o 
  -6   5   4      219.29      284.55     50.22 o 
  -5   5   4      152.81      295.85     49.21 o 
  -4   5   4       40.76       85.99     70.02 o 
  -3   5   4     1936.83     2061.94     33.31 o 
  -2   5   4      111.54      126.60     15.55 o 
  -1   5   4      165.85      281.80     41.35 o 
   0   5   4      194.55      222.95     20.87 o 
   1   5   4       70.41       83.47     12.31 o 
   2   5   4      189.97      245.45     37.06 o 
   3   5   4       54.52       63.83     11.68 o 
   4   5   4      578.75      665.74     50.71 o 
   5   5   4       40.02       45.79     41.00 o 
   6   5   4       47.41       89.61     88.87 o 
   7   5   4      544.45      530.08     30.34 o 
   8   5   4        9.27        8.17      8.17 o 
   9   5   4      204.21      205.04     15.54 o 
 -10   6   4      131.76      117.86      1.04 o 
  -9   6   4      125.69      157.76     29.96 o 
  -8   6   4       49.69       77.92     44.32 o 
  -7   6   4      422.98      463.47     53.72 o 
  -6   6   4     1586.37     1419.66    173.69 o 
  -5   6   4      314.86      363.51     35.69 o 
  -4   6   4        1.83        3.07     11.35 o 
  -3   6   4      232.89      213.16     20.83 o 
  -2   6   4       12.08       99.17     20.48 o 
  -1   6   4      421.07      436.05     50.81 o 
   0   6   4       17.55       40.82     12.81 o 
   1   6   4        2.45        5.72      8.93 o 
   2   6   4       15.65       20.39     29.58 o 
   3   6   4      623.14      610.09     20.44 o 
   4   6   4       54.87       98.68     59.95 o 
   5   6   4        0.51       11.17     49.50 o 
   6   6   4       39.18       56.66     25.62 o 
   7   6   4      204.10      207.31     43.11 o 
   8   6   4       15.44       67.99     96.41 o 
   9   6   4      519.45      474.96     16.34 o 
  -9   7   4      342.67      302.28     63.02 o 
  -8   7   4      149.18      274.50     62.81 o 
  -7   7   4       11.40       11.45     32.99 o 
  -6   7   4      201.19      198.98     29.29 o 
  -5   7   4      270.10      357.53     49.23 o 
  -4   7   4      742.34      697.29     59.11 o 
  -3   7   4      451.02      471.11     40.10 o 
  -2   7   4      166.07      170.86     13.17 o 
  -1   7   4       26.01       37.92     17.18 o 
   0   7   4      225.27      277.14     30.49 o 
   1   7   4       52.33       62.59     46.76 o 
   2   7   4      276.73      256.78     42.90 o 
   3   7   4       32.64       46.41     15.19 o 
   4   7   4     1918.45     1679.32    192.53 o 
   5   7   4     1085.13     1027.78     46.17 o 
   6   7   4      157.19      181.15     29.71 o 
   7   7   4      120.75      139.07     62.44 o 
   8   7   4      388.95      369.98     45.36 o 
  -8   8   4      691.30      749.01     96.67 o 
  -7   8   4      243.07      258.36     22.17 o 
  -6   8   4       90.34      112.47     51.69 o 
  -5   8   4      173.32      156.72     34.28 o 
  -4   8   4      900.58      841.60     35.16 o 
  -3   8   4     1316.92     1542.60     75.67 o 
  -2   8   4     1170.83     1370.04     58.62 o 
  -1   8   4      290.43      342.75     31.69 o 
   0   8   4      179.07      199.62     13.76 o 
   1   8   4      260.54      270.74     33.86 o 
   2   8   4        1.14       13.80      8.04 o 
   3   8   4        6.96       50.56     61.08 o 
   4   8   4       14.56       17.50     26.39 o 
   5   8   4      214.51      305.16     74.38 o 
   6   8   4      296.27      398.90     65.21 o 
   7   8   4      117.25      138.30     43.95 o 
  -7   9   4      305.15      412.25     97.29 o 
  -6   9   4      269.72      335.23     39.26 o 
  -5   9   4       14.80       40.00     63.22 o 
  -4   9   4       48.86       84.97     43.62 o 
  -3   9   4        4.78       39.58     30.35 o 
  -2   9   4      280.62      328.98     63.35 o 
  -1   9   4      258.34      256.42     20.43 o 
   0   9   4       13.24       30.98     28.96 o 
   1   9   4      623.13      728.43     80.86 o 
   2   9   4      538.91      485.24     51.21 o 
   3   9   4      448.98      438.32     19.06 o 
   4   9   4       66.97      121.51     30.58 o 
   5   9   4      404.89      371.17     63.02 o 
   6   9   4      713.64      618.72     22.76 o 
  -5  10   4      421.19      470.32     56.75 o 
  -4  10   4      241.07      260.54     20.83 o 
  -3  10   4       85.81      176.55     31.62 o 
  -2  10   4      232.18      365.06     88.35 o 
  -1  10   4      248.48      270.16     48.34 o 
   0  10   4     1265.19     1156.76     64.02 o 
   1  10   4      106.10       93.16     76.44 o 
   2  10   4        3.08        9.51     34.07 o 
   3  10   4      219.63      324.03     72.70 o 
   4  10   4        6.13       18.50     50.27 o 
 -12   1   5        4.22       17.50     78.19 o 
 -11   1   5        6.99       29.19     23.85 o 
 -10   1   5      111.13      288.71     91.78 o 
  -9   1   5       51.00       70.46     46.42 o 
  -8   1   5      686.74      773.65    103.88 o 
  -7   1   5       92.92       92.73     11.64 o 
  -6   1   5     1332.08     1347.29     60.68 o 
  -5   1   5      825.92      771.40     71.77 o 
  -4   1   5     1754.33     1770.93     31.65 o 
  -3   1   5      380.36      455.13    102.48 o 
  -2   1   5     1846.25     1937.87     55.20 o 
  -1   1   5     2439.77     2488.99     97.73 o 
   0   1   5    16658.97    16546.95    112.97 o 
   1   1   5     4021.34     4123.70     51.41 o 
   2   1   5        0.22        3.66      8.80 o 
   3   1   5      579.95      652.43     34.74 o 
   4   1   5        0.14        3.50     62.72 o 
   5   1   5     1198.14     1653.47     75.33 o 
   6   1   5      757.48      734.63     34.43 o 
   7   1   5        4.16        9.27      9.25 o 
   8   1   5        0.33       12.56     59.55 o 
   9   1   5      168.24      181.20     56.01 o 
  10   1   5      244.87      273.57     61.27 o 
  11   1   5       56.36       80.34     46.20 o 
 -12   2   5        0.28       10.89     46.97 o 
 -11   2   5      361.92      396.44     23.90 o 
 -10   2   5       47.11      111.43     28.63 o 
  -9   2   5      186.64      256.69     33.84 o 
  -8   2   5      200.12      191.81     37.03 o 
  -7   2   5      229.90      255.56     38.24 o 
  -6   2   5      156.34      185.58     34.89 o 
  -5   2   5      368.74      426.78     48.79 o 
  -4   2   5     3002.52     2974.61     86.92 o 
  -3   2   5     4002.01     3706.44    146.51 o 
  -2   2   5        1.02       27.19     60.22 o 
  -1   2   5     2126.43     2159.09    137.38 o 
   0   2   5      200.15      200.78     45.83 o 
   1   2   5      117.39      114.66     16.54 o 
   2   2   5       22.27       54.77     34.85 o 
   3   2   5      470.69      465.57     29.17 o 
   4   2   5      774.25      722.28     22.17 o 
   5   2   5     1996.82     2038.34     86.95 o 
   6   2   5      768.51      683.97     26.84 o 
   7   2   5       47.95       82.29     92.78 o 
   8   2   5       22.07       35.57     44.73 o 
   9   2   5        7.98       63.02    129.53 o 
  10   2   5        0.64        5.33      9.32 o 
 -11   3   5       82.03      101.60     23.82 o 
 -10   3   5      257.96      335.41    104.54 o 
  -9   3   5     1856.55     1794.89     40.29 o 
  -8   3   5      990.75     1277.77     58.37 o 
  -7   3   5      482.47      439.10     48.34 o 
  -6   3   5       10.00       48.40     69.79 o 
  -5   3   5     1499.07     1721.75     67.83 o 
  -4   3   5     1858.00     1915.07     36.03 o 
  -3   3   5    12436.04    11640.03     42.28 o 
  -2   3   5     2657.33     2665.68     33.27 o 
  -1   3   5     6589.95     6156.37    100.19 o 
   0   3   5     1928.51     1781.81     49.98 o 
   1   3   5     1026.13     1250.30     78.05 o 
   2   3   5     5385.37     5125.23     64.95 o 
   3   3   5     7289.60     6839.47     45.98 o 
   4   3   5     2771.82     2611.22    102.16 o 
   5   3   5       64.41       70.10      7.31 o 
   6   3   5      289.01      280.31     24.94 o 
   7   3   5       19.61       24.67      8.16 o 
   8   3   5        8.61       18.02    108.51 o 
   9   3   5        3.75        8.17     79.42 o 
  10   3   5       96.80      148.21    119.03 o 
 -11   4   5       17.51       30.90     14.59 o 
 -10   4   5        5.08       18.06     25.04 o 
  -9   4   5        3.16       32.14     47.29 o 
  -8   4   5      213.72      261.80     75.36 o 
  -7   4   5       16.73       18.96      9.47 o 
  -6   4   5       60.63       78.99     81.16 o 
  -5   4   5     1643.10     1825.74     35.71 o 
  -4   4   5     5275.29     4976.44     53.38 o 
  -3   4   5     1375.75     1373.29     55.99 o 
  -2   4   5     1808.96     1845.11     88.07 o 
  -1   4   5      184.64      209.24     16.79 o 
   0   4   5     2441.58     2660.83     55.65 o 
   1   4   5     2733.81     2561.14     58.81 o 
   2   4   5     3793.74     3475.43    138.58 o 
   3   4   5       14.66       12.64     36.47 o 
   4   4   5     1956.06     2027.21     68.01 o 
   5   4   5       19.96       60.48    112.59 o 
   6   4   5      156.89      175.51     34.43 o 
   7   4   5      470.96      452.13     47.26 o 
   8   4   5      224.30      227.56     50.18 o 
   9   4   5        5.35       18.53      9.92 o 
  10   4   5       23.85       30.88     39.71 o 
 -10   5   5       38.89       44.70     19.11 o 
  -9   5   5      154.59      150.45     10.77 o 
  -8   5   5        2.18       11.03     33.35 o 
  -7   5   5      766.22      734.74     35.79 o 
  -6   5   5     4035.88     3822.46     48.13 o 
  -5   5   5     4107.27     3940.67     40.43 o 
  -4   5   5     4255.10     4173.48     81.42 o 
  -3   5   5      150.53      157.82     21.48 o 
  -2   5   5     2666.67     2635.73     91.60 o 
  -1   5   5     5823.99     5585.65     82.47 o 
   0   5   5    12476.14    11870.40    312.78 o 
   1   5   5     5253.30     4822.94     73.32 o 
   2   5   5     2256.37     2289.33     60.17 o 
   3   5   5      487.14      547.15     46.47 o 
   4   5   5       17.46       40.08     19.84 o 
   5   5   5     1026.11     1022.84     39.80 o 
   6   5   5      913.92      925.39     40.10 o 
   7   5   5        2.22       13.63     34.32 o 
   8   5   5      254.82      369.66     66.24 o 
   9   5   5      220.94      357.91     98.95 o 
 -10   6   5        2.62        8.81      8.11 o 
  -9   6   5       12.87       20.71     22.07 o 
  -8   6   5        3.53       22.04     52.15 o 
  -7   6   5       31.53       60.73     34.81 o 
  -6   6   5      224.55      303.11     30.88 o 
  -5   6   5        8.49        6.69      9.14 o 
  -4   6   5      139.84      179.82     30.32 o 
  -3   6   5       10.14       12.72      6.60 o 
  -2   6   5     1081.75     1121.05     31.41 o 
  -1   6   5     2105.56     2217.13     37.79 o 
   0   6   5     1787.22     1663.01     27.76 o 
   1   6   5      564.31      519.86     61.84 o 
   2   6   5     1607.20     1686.82     43.33 o 
   3   6   5      575.55      528.48     24.79 o 
   4   6   5      142.59      277.16     86.64 o 
   5   6   5      407.50      384.91    103.31 o 
   6   6   5      162.71      277.74     64.19 o 
   7   6   5      214.19      219.55     29.01 o 
   8   6   5      188.11      226.75     63.46 o 
   9   6   5      237.75      209.85     17.93 o 
  -9   7   5       16.47       18.09     42.88 o 
  -8   7   5      515.03      499.42     30.92 o 
  -7   7   5      241.41      295.06     50.73 o 
  -6   7   5      319.08      312.63     18.49 o 
  -5   7   5       59.44       44.45     14.00 o 
  -4   7   5      642.79      707.46     53.65 o 
  -3   7   5     1895.07     1645.59     72.89 o 
  -2   7   5     2218.96     2189.72    118.95 o 
  -1   7   5      660.08      612.07     24.93 o 
   0   7   5        3.63       15.11     12.39 o 
   1   7   5      349.23      374.80     28.28 o 
   2   7   5      800.31      772.61     64.07 o 
   3   7   5     1804.55     2089.54     63.36 o 
   4   7   5      322.71      308.52     62.61 o 
   5   7   5        6.64       24.03     30.11 o 
   6   7   5      358.93      448.98     87.18 o 
   7   7   5       38.88       57.05     58.06 o 
   8   7   5        8.06       14.82      8.24 o 
  -8   8   5       45.22       46.68     87.23 o 
  -7   8   5      112.18       95.98     46.37 o 
  -6   8   5        0.52        4.31     22.82 o 
  -5   8   5       85.93       81.40     24.23 o 
  -4   8   5      229.76      239.33     58.84 o 
  -3   8   5       27.25       40.53     43.66 o 
  -2   8   5      127.71      123.42     17.05 o 
  -1   8   5       15.80       27.03     74.04 o 
   0   8   5      711.16      741.51     50.63 o 
   1   8   5      455.93      441.12     20.80 o 
   2   8   5      287.46      276.82     50.83 o 
   3   8   5       97.12       98.54     71.77 o 
   4   8   5      188.63      213.32     48.21 o 
   5   8   5       20.63       40.15     40.55 o 
   6   8   5        4.78       11.32     53.48 o 
   7   8   5      302.65      310.94     39.68 o 
  -7   9   5        0.31        3.50     76.99 o 
  -6   9   5       89.33      111.67     43.43 o 
  -5   9   5       93.04      101.69     10.41 o 
  -4   9   5        2.08       15.18     40.57 o 
  -3   9   5       28.17       41.56     12.75 o 
  -2   9   5       15.87       42.91     60.87 o 
  -1   9   5      128.96      122.58     10.40 o 
   0   9   5       13.94       35.14     21.29 o 
   1   9   5       16.44       76.42     94.72 o 
   2   9   5      360.66      391.95     34.70 o 
   3   9   5      215.82      243.81     82.68 o 
   4   9   5       75.49       74.57     33.89 o 
   5   9   5       47.61       72.59     23.92 o 
  -4  10   5      166.96      186.12     35.07 o 
  -3  10   5       31.74       43.18     23.34 o 
  -2  10   5       48.54       61.85    164.54 o 
  -1  10   5        5.07       16.34     37.13 o 
   0  10   5        7.19       24.51     29.71 o 
   1  10   5      192.69      275.90     56.34 o 
   2  10   5      310.11      318.75     61.85 o 
   3  10   5      115.94      114.36      1.65 o 
 -12   0   6      509.12      437.62      3.50 o 
 -11   0   6     1030.21      987.26     47.85 o 
 -10   0   6       15.47       25.67     25.67 o 
  -9   0   6      421.84      424.78      8.17 o 
  -8   0   6        2.38       56.01    126.03 o 
  -7   0   6     3231.01     3260.54    162.21 o 
  -6   0   6     5340.68     5252.57    103.86 o 
  -5   0   6     4815.92     4258.30      3.50 o 
  -4   0   6       48.79      110.86    175.05 o 
  -3   0   6      501.93      564.82     56.01 o 
  -2   0   6     1032.89     1065.41     29.01 o 
  -1   0   6       27.36       65.09     36.59 o 
   0   0   6      482.23      619.25     72.89 o 
   1   0   6     3728.06     3743.30     64.45 o 
   2   0   6      100.53      143.60     45.92 o 
   3   0   6        9.94        9.24     11.27 o 
   4   0   6      147.74      180.89     14.59 o 
   5   0   6        6.96       13.36     33.35 o 
   6   0   6     1037.03      927.83     10.46 o 
   7   0   6        0.28       17.50    121.37 o 
   8   0   6     1196.62     1307.02    162.21 o 
   9   0   6      323.34      350.09     39.68 o 
  10   0   6       34.75      121.37     46.68 o 
 -12   1   6      485.01      479.63     35.01 o 
 -11   1   6      230.15      269.96     80.74 o 
 -10   1   6      183.93      182.64     12.34 o 
  -9   1   6      544.57      501.21     41.40 o 
  -8   1   6     1292.42     1261.79     31.17 o 
  -7   1   6       58.88       75.81     52.39 o 
  -6   1   6       35.74       46.01     20.70 o 
  -5   1   6       61.81       85.54     48.59 o 
  -4   1   6      972.16     1417.62    103.45 o 
  -3   1   6       30.75       52.80     23.55 o 
  -2   1   6       50.06       51.38      3.70 o 
  -1   1   6     4783.05     4534.57    169.31 o 
   0   1   6     3498.46     3578.65     36.32 o 
   1   1   6    10491.75    10083.57     56.23 o 
   2   1   6     5910.36     5872.23    123.97 o 
   3   1   6    16613.77    16042.19    112.29 o 
   4   1   6     5307.51     5004.25    117.94 o 
   5   1   6     6711.23     6419.71     81.10 o 
   6   1   6     1863.86     2079.32     61.48 o 
   7   1   6     2495.16     2563.79     76.21 o 
   8   1   6     1111.99     1053.18     50.24 o 
   9   1   6      633.94      638.50     75.11 o 
  10   1   6      249.05      268.00     38.08 o 
 -12   2   6       89.06      111.92     74.61 o 
 -11   2   6       71.56       92.64     29.83 o 
 -10   2   6      145.89      180.72     54.50 o 
  -9   2   6      228.12      306.17     45.76 o 
  -8   2   6     1186.76     1186.97     93.49 o 
  -7   2   6      541.26      491.81     30.40 o 
  -6   2   6        3.05       18.45     13.53 o 
  -5   2   6      957.75      983.52     27.30 o 
  -4   2   6       74.27      103.65     27.81 o 
  -3   2   6     3896.03     3797.13     91.69 o 
  -2   2   6     2510.97     2362.49     27.38 o 
  -1   2   6       82.24      105.69     16.53 o 
   0   2   6      696.59      734.08     19.72 o 
   1   2   6      258.16      252.17     61.00 o 
   2   2   6      284.00      356.68     41.74 o 
   3   2   6     1045.74     1174.81    102.40 o 
   4   2   6       87.42      196.03     87.68 o 
   5   2   6      245.92      342.95     52.82 o 
   6   2   6      651.95      632.42     76.17 o 
   7   2   6      979.91      998.46     61.61 o 
   8   2   6      342.45      315.08      4.67 o 
   9   2   6       10.44       23.82     36.88 o 
  10   2   6        2.57       14.57     76.99 o 
 -11   3   6        8.98       15.17     73.08 o 
 -10   3   6        7.17       12.84     47.94 o 
  -9   3   6       87.30       93.67     14.59 o 
  -8   3   6      821.01      758.89     20.00 o 
  -7   3   6      337.79      356.85     25.30 o 
  -6   3   6       46.89       62.81     19.96 o 
  -5   3   6      874.19      833.49     32.83 o 
  -4   3   6      341.39      355.47     32.64 o 
  -3   3   6        3.14       14.11     32.01 o 
  -2   3   6       17.81       22.11     27.80 o 
  -1   3   6     2042.79     1948.43     89.29 o 
   0   3   6      646.93      712.86     32.91 o 
   1   3   6      196.10      261.39     34.51 o 
   2   3   6     4015.10     3790.89    101.09 o 
   3   3   6      135.85      129.41     15.42 o 
   4   3   6       77.61       95.17     48.34 o 
   5   3   6     1041.92     1358.59    150.13 o 
   6   3   6     1521.24     1631.16    144.12 o 
   7   3   6      557.99      651.86     71.90 o 
   8   3   6      611.85      700.19    158.71 o 
   9   3   6       42.55       40.84      8.17 o 
  10   3   6       12.71        9.34     11.67 o 
 -11   4   6      162.18      296.19     83.23 o 
 -10   4   6        6.24        8.79      8.77 o 
  -9   4   6       88.71       80.52     73.73 o 
  -8   4   6      245.45      232.30     47.08 o 
  -7   4   6      525.47      609.58     71.24 o 
  -6   4   6      778.74      726.87    151.04 o 
  -5   4   6     1214.17     1065.04     20.48 o 
  -4   4   6      201.03      208.33     26.72 o 
  -3   4   6      193.40      313.86     49.06 o 
  -2   4   6       95.46      146.54     54.12 o 
  -1   4   6     3887.06     3698.71     39.63 o 
   0   4   6     2156.46     2067.86     19.23 o 
   1   4   6       45.86       54.18     30.64 o 
   2   4   6     1673.33     1792.73     40.76 o 
   3   4   6     1207.57     1469.80     77.09 o 
   4   4   6      218.05      214.70     10.18 o 
   5   4   6      115.82      123.96     29.76 o 
   6   4   6      790.65     1007.13     77.50 o 
   7   4   6      753.54      765.38     80.16 o 
   8   4   6      755.62      774.54     40.81 o 
   9   4   6       89.97       90.55     72.92 o 
  10   4   6       12.04       28.01    148.21 o 
 -10   5   6       17.37       46.49     74.68 o 
  -9   5   6       57.97       72.59     91.07 o 
  -8   5   6       72.47      128.94    111.70 o 
  -7   5   6      258.73      387.44     70.14 o 
  -6   5   6       12.46       13.74      5.82 o 
  -5   5   6      100.33      116.55     23.55 o 
  -4   5   6        6.61       14.67     11.31 o 
  -3   5   6        0.67        6.70      8.89 o 
  -2   5   6      333.58      357.70     32.84 o 
  -1   5   6        7.08       20.81     18.24 o 
   0   5   6      114.28      199.96     52.13 o 
   1   5   6        0.35        6.54     36.02 o 
   2   5   6     2560.69     2753.75     58.80 o 
   3   5   6        5.56        9.18      9.28 o 
   4   5   6        0.89        2.04     11.07 o 
   5   5   6      327.05      413.70     67.58 o 
   6   5   6        1.23        3.11      7.29 o 
   7   5   6       91.57       87.86      8.89 o 
   8   5   6      164.64      217.96     37.68 o 
   9   5   6        6.68       11.67    116.27 o 
 -10   6   6        1.58        8.80     17.16 o 
  -9   6   6       31.44       42.80     78.18 o 
  -8   6   6       11.73       33.29     48.78 o 
  -7   6   6       94.25      104.77     25.29 o 
  -6   6   6      212.12      282.85     26.50 o 
  -5   6   6       25.59       40.88     55.97 o 
  -4   6   6       14.02       15.95     11.07 o 
  -3   6   6      118.44      106.57      9.21 o 
  -2   6   6      710.41      787.31     29.19 o 
  -1   6   6        0.55        2.51     10.41 o 
   0   6   6       98.38      191.69     37.47 o 
   1   6   6      183.47      240.10     46.60 o 
   2   6   6      496.33      511.20     38.92 o 
   3   6   6       38.97       46.68     14.35 o 
   4   6   6      163.20      172.27     33.96 o 
   5   6   6        0.88        2.33      8.77 o 
   6   6   6      101.21       95.79     21.59 o 
   7   6   6       51.59       48.28     21.01 o 
   8   6   6      113.87      185.24     75.99 o 
  -9   7   6      562.14      551.37     20.20 o 
  -8   7   6       77.13      114.85     53.61 o 
  -7   7   6       23.94       31.48     58.82 o 
  -6   7   6      108.14      219.08     72.41 o 
  -5   7   6      153.64      169.54     33.96 o 
  -4   7   6       46.66       52.33     23.33 o 
  -3   7   6        4.84       10.37      9.23 o 
  -2   7   6      911.19      889.08     57.15 o 
  -1   7   6      725.87      651.39      7.56 o 
   0   7   6      890.04      919.97     38.53 o 
   1   7   6      373.05      413.06     38.40 o 
   2   7   6       17.01       21.19      8.21 o 
   3   7   6     2469.53     2675.88     77.67 o 
   4   7   6     1901.97     1895.09     50.76 o 
   5   7   6     1920.04     1766.13    222.31 o 
   6   7   6      905.29      936.01    105.67 o 
   7   7   6      568.01      561.58     46.10 o 
   8   7   6       68.44       65.94      6.42 o 
  -8   8   6      321.90      305.95     50.52 o 
  -7   8   6        1.12        5.83     92.42 o 
  -6   8   6       38.18       49.50      7.20 o 
  -5   8   6      118.08      137.97     68.01 o 
  -4   8   6      174.80      155.48     18.09 o 
  -3   8   6      345.72      335.75     33.37 o 
  -2   8   6      455.48      517.63     47.85 o 
  -1   8   6       10.95       55.20     44.17 o 
   0   8   6       41.12       64.45     22.12 o 
   1   8   6      237.02      290.79     29.22 o 
   2   8   6        0.32        8.04     23.64 o 
   3   8   6      181.16      315.55     89.33 o 
   4   8   6       11.55       14.90      9.28 o 
   5   8   6      208.19      254.04     35.69 o 
   6   8   6       96.77       89.30     33.16 o 
  -6   9   6      281.23      295.56     22.23 o 
  -5   9   6        0.90        1.74     11.41 o 
  -4   9   6      216.03      284.18     85.26 o 
  -3   9   6      219.06      194.43     95.83 o 
  -2   9   6       28.76       37.90     54.29 o 
  -1   9   6      266.09      284.24     22.41 o 
   0   9   6      320.73      292.70     48.41 o 
   1   9   6      492.96      478.85     40.49 o 
   2   9   6     1937.06     1929.88     24.71 o 
   3   9   6      560.29      503.36     33.26 o 
   4   9   6      241.64      351.78     65.31 o 
   5   9   6      574.86      537.60     65.73 o 
  -4  10   6       82.37      155.21     87.52 o 
  -3  10   6       10.35       32.68     74.69 o 
  -2  10   6       33.68       38.51     25.67 o 
  -1  10   6       10.51       48.88     69.73 o 
   0  10   6        4.24       44.35     51.64 o 
   1  10   6       83.52      108.92     62.63 o 
   2  10   6       58.18       81.37     88.26 o 
   3  10   6      194.85      207.58     69.96 o 
 -12   1   7      163.57      222.07     56.35 o 
 -11   1   7      839.23      799.27     55.97 o 
 -10   1   7      102.17      150.36     71.74 o 
  -9   1   7      102.20      105.31     12.42 o 
  -8   1   7       11.05       27.54     71.85 o 
  -7   1   7      555.81      569.44     94.26 o 
  -6   1   7     2013.18     1958.64     50.18 o 
  -5   1   7     2989.18     2879.41     28.59 o 
  -4   1   7      439.61      416.17     28.71 o 
  -3   1   7       71.14       75.98     13.42 o 
  -2   1   7        2.65        9.36     11.27 o 
  -1   1   7     4392.43     4203.14     66.50 o 
   0   1   7    14239.39    13441.24    488.15 o 
   1   1   7     3253.55     3305.49     41.75 o 
   2   1   7       61.11       87.91     30.24 o 
   3   1   7     4413.00     4099.50    152.44 o 
   4   1   7      336.21      388.15     35.00 o 
   5   1   7       81.15      135.16     28.38 o 
   6   1   7        0.27        8.01     24.15 o 
   7   1   7        1.36       10.21     22.07 o 
   8   1   7      547.79      529.13     27.58 o 
   9   1   7      801.53      693.85     88.63 o 
  10   1   7      150.78      158.72     58.99 o 
 -12   2   7        2.34       18.89     23.13 o 
 -11   2   7        5.09       28.33     61.01 o 
 -10   2   7       34.99       49.37     86.45 o 
  -9   2   7       98.49       99.50     25.09 o 
  -8   2   7        9.26       33.23     52.73 o 
  -7   2   7       28.53       27.61     79.60 o 
  -6   2   7      219.26      282.39     56.42 o 
  -5   2   7      274.16      264.00     13.14 o 
  -4   2   7      271.84      310.89     57.01 o 
  -3   2   7      169.67      176.83     40.40 o 
  -2   2   7      310.54      375.39     21.99 o 
  -1   2   7      223.14      279.32     22.30 o 
   0   2   7      246.88      251.00     23.21 o 
   1   2   7      385.83      411.17     27.66 o 
   2   2   7     1139.07     1183.08    130.27 o 
   3   2   7        4.62       14.29     49.85 o 
   4   2   7      141.29      226.52     45.76 o 
   5   2   7      387.00      385.56     21.41 o 
   6   2   7      476.94      505.11     67.87 o 
   7   2   7       17.26      113.55     43.19 o 
   8   2   7      198.65      229.44     12.01 o 
   9   2   7       10.47       21.35     25.04 o 
  10   2   7        1.62       11.67     78.19 o 
 -11   3   7        6.26       13.99     38.72 o 
 -10   3   7      518.44      509.67     35.39 o 
  -9   3   7      858.70      754.05     64.05 o 
  -8   3   7     2427.84     2355.53     54.87 o 
  -7   3   7      585.15      608.88     26.20 o 
  -6   3   7      390.51      399.04     17.44 o 
  -5   3   7     1099.83     1280.74     40.03 o 
  -4   3   7     3475.42     3352.12    130.38 o 
  -3   3   7     4950.65     4571.15    150.63 o 
  -2   3   7    14570.99    13836.63     76.11 o 
  -1   3   7     5267.22     4873.65     42.95 o 
   0   3   7     1966.51     2094.50     40.45 o 
   1   3   7      201.30      205.72     29.02 o 
   2   3   7      785.55      754.80     60.01 o 
   3   3   7      175.47      261.83     62.58 o 
   4   3   7       14.85       22.72     24.35 o 
   5   3   7     2978.59     2892.00     18.10 o 
   6   3   7      242.38      321.97     34.97 o 
   7   3   7     1543.03     1421.79     27.60 o 
   8   3   7      531.22      640.67     89.86 o 
   9   3   7       29.19       25.67     39.68 o 
  10   3   7       21.54       32.68     78.19 o 
 -11   4   7        6.63        9.34      6.60 o 
 -10   4   7       32.48       35.01     20.70 o 
  -9   4   7       74.79      108.25     73.46 o 
  -8   4   7      104.28      113.35     11.79 o 
  -7   4   7        4.41       42.00     52.72 o 
  -6   4   7       85.08      151.97     78.74 o 
  -5   4   7       30.00       31.85      9.50 o 
  -4   4   7       41.20       82.66     43.57 o 
  -3   4   7     1036.71     1086.29     20.81 o 
  -2   4   7      628.75      658.95     39.34 o 
  -1   4   7        1.63        9.21     19.29 o 
   0   4   7     1011.74     1027.70     56.40 o 
   1   4   7      136.68      176.24     12.62 o 
   2   4   7      162.24      171.69     75.61 o 
   3   4   7     1436.59     1471.87     93.45 o 
   4   4   7       32.57       68.97     55.56 o 
   5   4   7      271.99      278.72     61.92 o 
   6   4   7     1470.57     1424.61    152.87 o 
   7   4   7       38.14       26.42     16.05 o 
   8   4   7      112.02      108.37     25.29 o 
   9   4   7        1.87       25.06     51.81 o 
 -10   5   7      391.91      418.71     48.85 o 
  -9   5   7      370.93      354.87     65.75 o 
  -8   5   7      741.13      703.67     35.37 o 
  -7   5   7     1537.31     1563.78     67.10 o 
  -6   5   7     4962.78     4475.88     35.06 o 
  -5   5   7     5266.06     4764.65     63.20 o 
  -4   5   7     2572.47     2756.94     53.05 o 
  -3   5   7     3618.41     3314.83    142.66 o 
  -2   5   7      356.76      443.27     23.90 o 
  -1   5   7     1312.76     1582.58     48.90 o 
   0   5   7     3069.14     2927.93    108.54 o 
   1   5   7     2569.51     2349.18     59.38 o 
   2   5   7       27.17       65.51     58.68 o 
   3   5   7      158.76      158.11     30.34 o 
   4   5   7       16.05       61.82    105.92 o 
   5   5   7      150.43      176.58     20.62 o 
   6   5   7      367.06      391.87     69.44 o 
   7   5   7       80.35      112.42     70.09 o 
   8   5   7     1358.02     1343.68    232.81 o 
   9   5   7      983.82      910.24     94.53 o 
 -10   6   7       31.04       21.77     11.47 o 
  -9   6   7      106.05      129.96    106.44 o 
  -8   6   7      104.58      136.74     54.57 o 
  -7   6   7      558.75      532.58     27.23 o 
  -6   6   7      318.97      384.83     29.82 o 
  -5   6   7      253.54      366.67     41.68 o 
  -4   6   7      283.16      430.19     62.89 o 
  -3   6   7      205.69      193.81     16.14 o 
  -2   6   7     2108.57     2073.49     83.28 o 
  -1   6   7      936.21     1269.91     45.57 o 
   0   6   7      334.30      369.75     56.43 o 
   1   6   7      108.42      139.07     34.47 o 
   2   6   7      898.59      815.86    149.96 o 
   3   6   7        6.62       30.97     30.31 o 
   4   6   7      894.61     1198.04    196.05 o 
   5   6   7      782.95      735.63     29.57 o 
   6   6   7       17.70       68.16     89.39 o 
   7   6   7       45.19       65.24     28.87 o 
   8   6   7        1.30       24.54     55.28 o 
  -9   7   7      160.41      222.70     42.59 o 
  -8   7   7      964.89      896.91     38.13 o 
  -7   7   7      484.66      503.20     47.26 o 
  -6   7   7      348.97      358.74     23.82 o 
  -5   7   7       64.88      105.59     24.19 o 
  -4   7   7     2698.82     2586.16     59.59 o 
  -3   7   7     1967.24     1975.40     45.06 o 
  -2   7   7     1667.80     1798.88     75.47 o 
  -1   7   7       14.19       46.18     31.43 o 
   0   7   7       58.50       72.35     41.26 o 
   1   7   7        0.21        4.35     17.08 o 
   2   7   7       72.07       73.74     14.00 o 
   3   7   7      448.57      424.32     56.01 o 
   4   7   7      170.00      161.13     57.18 o 
   5   7   7       43.75       54.97     28.63 o 
   6   7   7      318.72      295.36     17.34 o 
   7   7   7      194.91      201.89      5.78 o 
  -8   8   7       41.35       56.57     94.86 o 
  -7   8   7       30.97       46.73     14.53 o 
  -6   8   7        6.70        8.50      8.95 o 
  -5   8   7      135.54      171.55     34.93 o 
  -4   8   7       29.10       36.78     10.77 o 
  -3   8   7      320.16      309.91     44.95 o 
  -2   8   7       11.80       37.48     33.07 o 
  -1   8   7      118.48      123.35     11.40 o 
   0   8   7      315.62      331.28     61.01 o 
   1   8   7      160.40      232.17     42.01 o 
   2   8   7       95.34       97.48     18.49 o 
   3   8   7      135.93      179.13     45.24 o 
   4   8   7        5.03       50.13     63.76 o 
   5   8   7       79.22       72.35     13.84 o 
   6   8   7      132.46      247.52     66.14 o 
  -6   9   7        7.85       21.56     57.48 o 
  -5   9   7        1.19       15.66     83.84 o 
  -4   9   7        0.28        5.08     46.04 o 
  -3   9   7      278.44      429.16     99.13 o 
  -2   9   7       93.58      104.83     50.77 o 
  -1   9   7       79.68       96.76    108.94 o 
   0   9   7       56.83       81.92     41.43 o 
   1   9   7       53.23       62.87     22.99 o 
   2   9   7        0.48        8.68     75.14 o 
   3   9   7       36.65       36.75      6.42 o 
   4   9   7      170.90      173.30     67.10 o 
   5   9   7      247.10      325.87     83.07 o 
  -4  10   7       15.28       22.17     24.51 o 
  -3  10   7       25.22       30.34     24.51 o 
  -2  10   7      399.43      473.79     87.52 o 
  -1  10   7      321.33      356.53     59.87 o 
   0  10   7        5.69       27.26     24.02 o 
   1  10   7        0.79        3.25     15.78 o 
   2  10   7       24.74       38.97     14.94 o 
 -12   0   8       57.77      162.56     65.29 o 
 -11   0   8      235.64      336.09    121.37 o 
 -10   0   8        1.20        9.34      8.17 o 
  -9   0   8       11.06       21.01     60.68 o 
  -8   0   8       59.34       73.52      8.17 o 
  -7   0   8       37.65       52.51    108.53 o 
  -6   0   8        3.72       16.34    173.88 o 
  -5   0   8     5086.04     5173.22    152.87 o 
  -4   0   8     1248.13     1667.61    105.03 o 
  -3   0   8      179.91      201.89    164.54 o 
  -2   0   8     2238.77     2173.85    219.98 o 
  -1   0   8      927.24     1165.69     36.06 o 
   0   0   8     5289.88     4995.22     50.21 o 
   1   0   8       25.24      131.29     89.77 o 
   2   0   8        8.11       47.25     55.81 o 
   3   0   8       12.57       21.18     16.02 o 
   4   0   8      117.20      244.51     60.54 o 
   5   0   8       63.29       51.59     33.82 o 
   6   0   8      580.05      570.65     11.67 o 
   7   0   8       24.22       44.35     51.35 o 
   8   0   8      131.46      170.38     30.34 o 
   9   0   8      133.82      295.25    164.54 o 
  10   0   8      112.50      262.57    130.70 o 
 -12   1   8        4.17        4.67     27.19 o 
 -11   1   8      135.19      122.20     10.81 o 
 -10   1   8      657.01      608.69     33.17 o 
  -9   1   8       17.88       52.06     80.29 o 
  -8   1   8       80.43      121.64     52.71 o 
  -7   1   8      859.89      930.85     81.73 o 
  -6   1   8      188.35      312.94     82.92 o 
  -5   1   8     1061.43     1052.35     44.58 o 
  -4   1   8       30.70       55.67     59.92 o 
  -3   1   8     4047.98     4203.88     48.65 o 
  -2   1   8     2301.57     2375.54     54.80 o 
  -1   1   8    12364.97    11828.98    198.59 o 
   0   1   8    19463.59    17967.06    172.29 o 
   1   1   8     7812.61     7611.27     40.98 o 
   2   1   8     8183.91     7925.97    120.90 o 
   3   1   8     7727.61     7383.66     44.68 o 
   4   1   8     5250.15     5208.29     55.57 o 
   5   1   8     2660.18     2547.87     57.93 o 
   6   1   8      978.15     1245.05     49.81 o 
   7   1   8       50.99       45.30     77.93 o 
   8   1   8        7.86       25.24     14.71 o 
   9   1   8      221.97      232.62     25.01 o 
  10   1   8       39.77       57.18    149.37 o 
 -11   2   8       69.73      107.01     70.09 o 
 -10   2   8       26.44       35.29     24.82 o 
  -9   2   8     1121.20     1374.31     95.26 o 
  -8   2   8      243.90      250.61     47.93 o 
  -7   2   8      291.63      310.66     51.11 o 
  -6   2   8       78.58       86.91     33.40 o 
  -5   2   8      161.44      170.68     42.56 o 
  -4   2   8     1207.36     1466.33     72.47 o 
  -3   2   8     4998.33     4592.33    132.02 o 
  -2   2   8     2134.30     2064.85     43.35 o 
  -1   2   8      129.60      218.29     43.49 o 
   0   2   8      655.52      655.15     33.58 o 
   1   2   8      235.47      262.64     26.47 o 
   2   2   8       30.45       39.67      9.92 o 
   3   2   8     2429.80     2523.22     36.09 o 
   4   2   8     1700.94     1647.20     42.77 o 
   5   2   8        0.51        8.24      8.14 o 
   6   2   8     1811.64     1756.47    156.38 o 
   7   2   8      147.25      153.89     10.85 o 
   8   2   8      170.99      165.71      9.34 o 
   9   2   8      103.18      133.04    126.03 o 
  10   2   8       15.41       29.17    113.20 o 
 -11   3   8      127.63      122.55     18.67 o 
 -10   3   8        5.32       10.62     17.08 o 
  -9   3   8      138.94      151.84     40.93 o 
  -8   3   8       19.22       27.61     11.10 o 
  -7   3   8      112.03      107.70     82.78 o 
  -6   3   8        4.16       10.99     53.90 o 
  -5   3   8      200.87      240.93     27.98 o 
  -4   3   8      962.17     1245.71    117.74 o 
  -3   3   8     2763.18     2702.96    106.24 o 
  -2   3   8     2265.35     2333.75     62.96 o 
  -1   3   8      831.24     1062.76     66.99 o 
   0   3   8       39.77       42.51     26.89 o 
   1   3   8     5631.92     5261.09     32.24 o 
   2   3   8      215.34      266.45     21.75 o 
   3   3   8      634.34      654.64     22.84 o 
   4   3   8      790.05      808.05     18.48 o 
   5   3   8     1243.94     1531.81     61.72 o 
   6   3   8       81.64      179.95     35.24 o 
   7   3   8      768.37      719.33     23.34 o 
   8   3   8      107.99      106.20     52.51 o 
   9   3   8       75.02      109.70     73.52 o 
 -11   4   8       98.89      208.81     67.33 o 
 -10   4   8      254.70      231.53     16.92 o 
  -9   4   8        0.05        1.17     27.19 o 
  -8   4   8        0.14        1.17     13.71 o 
  -7   4   8        9.34       34.12     23.42 o 
  -6   4   8      267.75      319.81     37.51 o 
  -5   4   8     1422.20     1357.64     22.78 o 
  -4   4   8      647.92      704.66     51.35 o 
  -3   4   8      397.52      408.44     28.01 o 
  -2   4   8      565.49      591.96     52.66 o 
  -1   4   8      599.21      612.86     30.17 o 
   0   4   8     1562.66     1462.94     23.74 o 
   1   4   8     1176.80     1126.21     40.24 o 
   2   4   8       13.28       36.39     13.98 o 
   3   4   8      549.42      586.62     44.65 o 
   4   4   8      620.62      668.61     59.67 o 
   5   4   8       23.94       67.68     89.53 o 
   6   4   8      266.53      284.99     56.51 o 
   7   4   8      412.45      415.24     36.76 o 
   8   4   8        3.00       39.71     80.73 o 
   9   4   8       45.21       84.02     99.19 o 
 -10   5   8       16.56       41.35     53.12 o 
  -9   5   8        4.48       11.01     47.94 o 
  -8   5   8        3.05       24.56     33.05 o 
  -7   5   8        5.31        7.63      9.17 o 
  -6   5   8       99.69      153.66     29.42 o 
  -5   5   8      476.44      495.15     43.10 o 
  -4   5   8      130.15      133.24     42.59 o 
  -3   5   8       22.34       52.78     66.79 o 
  -2   5   8       78.24      107.48     26.40 o 
  -1   5   8       11.55       12.89      7.55 o 
   0   5   8        6.95       34.89     16.96 o 
   1   5   8     2317.34     2483.62     59.21 o 
   2   5   8      706.78      662.74     31.51 o 
   3   5   8       87.16      109.82     37.75 o 
   4   5   8      197.27      226.34     36.76 o 
   5   5   8      125.31      151.16     72.62 o 
   6   5   8       49.02       56.01     56.94 o 
   7   5   8       14.83       56.21     55.64 o 
   8   5   8       43.83       41.90     11.49 o 
 -10   6   8        0.73       11.79     68.66 o 
  -9   6   8      180.68      187.01     30.34 o 
  -8   6   8      179.61      191.77     86.36 o 
  -7   6   8       81.03       83.75     29.51 o 
  -6   6   8       16.30       33.52     22.08 o 
  -5   6   8      325.44      370.57     35.69 o 
  -4   6   8        2.54        5.52      9.61 o 
  -3   6   8      546.93      643.60     47.99 o 
  -2   6   8       29.02       25.89      7.59 o 
  -1   6   8       10.65       37.16     40.36 o 
   0   6   8     1194.06     1174.15     74.69 o 
   1   6   8      829.34      813.51     15.70 o 
   2   6   8        2.67        7.38      8.73 o 
   3   6   8      127.12      164.51     46.02 o 
   4   6   8      283.25      258.96     50.69 o 
   5   6   8       78.21      113.68     46.31 o 
   6   6   8      222.13      211.61     26.42 o 
   7   6   8      268.83      251.10     64.06 o 
   8   6   8       33.64       50.19     24.07 o 
  -9   7   8        6.40        7.26      7.29 o 
  -8   7   8        8.77       23.11     87.19 o 
  -7   7   8       54.72       74.62     48.84 o 
  -6   7   8      186.19      271.14     35.70 o 
  -5   7   8       23.00       56.29     20.69 o 
  -4   7   8      281.01      297.85     32.35 o 
  -3   7   8     2234.25     2127.03     72.98 o 
  -2   7   8     1224.73     1479.55     81.46 o 
  -1   7   8     1694.82     1798.17     92.19 o 
   0   7   8     3904.06     3519.19    124.28 o 
   1   7   8       50.41       64.03     89.96 o 
   2   7   8      920.50      853.38     94.53 o 
   3   7   8     1988.45     1856.17    209.47 o 
   4   7   8      789.74      778.49     91.35 o 
   5   7   8      316.70      330.59     48.43 o 
   6   7   8      120.09      143.31      9.49 o 
   7   7   8      120.72      105.06     14.00 o 
  -8   8   8       28.37       68.85     96.86 o 
  -7   8   8       57.76      157.17     76.41 o 
  -6   8   8       26.58       25.67     12.38 o 
  -5   8   8        7.08       33.34     40.00 o 
  -4   8   8       26.96       36.18     16.51 o 
  -3   8   8      262.60      263.20     59.96 o 
  -2   8   8      137.46      162.21     46.21 o 
  -1   8   8      118.06      155.17     14.50 o 
   0   8   8      139.99      174.83     90.00 o 
   1   8   8      202.18      227.56     15.68 o 
   2   8   8      153.44      215.83     71.08 o 
   3   8   8      164.90      189.05     62.63 o 
   4   8   8        6.77       12.36     23.64 o 
   5   8   8       16.36       22.95     15.66 o 
   6   8   8       29.15       52.88     72.89 o 
  -6   9   8        0.36        6.33     20.70 o 
  -5   9   8      530.90      445.98     30.34 o 
  -4   9   8      862.07      765.54     17.50 o 
  -3   9   8      676.77      640.39     42.59 o 
  -2   9   8      767.79      807.06     66.80 o 
  -1   9   8      416.05      415.67     39.68 o 
   0   9   8      114.41      149.92     42.59 o 
   1   9   8     2927.10     2915.81     57.96 o 
   2   9   8      866.43      732.72     59.52 o 
   3   9   8      493.39      513.23     51.35 o 
   4   9   8      171.59      201.67     29.17 o 
  -4  10   8       16.97       51.35    161.04 o 
  -3  10   8        0.52        4.67     25.67 o 
  -2  10   8       31.26       33.84     55.29 o 
  -1  10   8      106.30      124.87     62.70 o 
   0  10   8      439.04      469.72     36.89 o 
   1  10   8      274.65      323.24     64.89 o 
   2  10   8        2.11       38.58    110.16 o 
 -12   1   9      176.74      241.90     46.41 o 
 -11   1   9       84.09      114.91     22.96 o 
 -10   1   9      803.69      818.38     87.33 o 
  -9   1   9      182.17      228.45     37.72 o 
  -8   1   9       55.87       82.83     20.45 o 
  -7   1   9      234.47      309.23     36.71 o 
  -6   1   9     1510.69     1542.45     43.76 o 
  -5   1   9       13.69       34.32     72.02 o 
  -4   1   9     1382.85     1679.80     72.94 o 
  -3   1   9      269.36      341.94     58.69 o 
  -2   1   9      861.47      866.02     33.69 o 
  -1   1   9        2.07        5.01      6.53 o 
   0   1   9     2139.13     2105.85    122.24 o 
   1   1   9      461.61      460.68     17.83 o 
   2   1   9     2636.16     2642.18     62.32 o 
   3   1   9     4070.50     3804.14     73.91 o 
   4   1   9      114.94      245.07     69.65 o 
   5   1   9     1185.09     1391.09     52.05 o 
   6   1   9        5.80       28.89     24.24 o 
   7   1   9        7.35       34.01     46.68 o 
   8   1   9       65.18       74.69     28.01 o 
 -11   2   9       94.17      111.33     14.71 o 
 -10   2   9       13.54       16.86      9.29 o 
  -9   2   9        1.33        7.06     34.03 o 
  -8   2   9       20.76       25.98     69.07 o 
  -7   2   9      161.23      204.99     20.72 o 
  -6   2   9      634.94      611.56     22.44 o 
  -5   2   9      267.79      255.59     49.51 o 
  -4   2   9       71.83       81.19     22.73 o 
  -3   2   9      196.51      265.57     28.51 o 
  -2   2   9     3636.72     3464.58     45.89 o 
  -1   2   9       69.16      192.67     48.90 o 
   0   2   9     1996.89     2267.49     34.94 o 
   1   2   9      466.52      444.64     46.56 o 
   2   2   9       49.20       55.01     13.74 o 
   3   2   9       15.69       18.72     19.85 o 
   4   2   9      704.06      653.57     33.33 o 
   5   2   9       33.82       43.07     16.58 o 
   6   2   9      593.30      652.16     39.29 o 
   7   2   9       94.63      111.93     62.75 o 
   8   2   9       57.88       69.75     55.57 o 
   9   2   9      134.87      138.87     22.17 o 
 -11   3   9      312.15      366.72     41.43 o 
 -10   3   9      526.41      599.06     49.59 o 
  -9   3   9     1351.12     1300.73     72.51 o 
  -8   3   9     3333.53     2992.36    219.17 o 
  -7   3   9      759.97      743.68     24.13 o 
  -6   3   9      719.42      735.72     30.96 o 
  -5   3   9      537.54      587.71     47.93 o 
  -4   3   9     1339.05     1413.32     57.42 o 
  -3   3   9     2188.41     2134.83     45.03 o 
  -2   3   9     3115.52     3345.18     65.52 o 
  -1   3   9      198.01      236.22     34.31 o 
   0   3   9     1253.71     1249.62    148.15 o 
   1   3   9      695.96      663.10     25.01 o 
   2   3   9       46.33       99.10     52.49 o 
   3   3   9       93.85      120.13     21.58 o 
   4   3   9      623.56      606.71     43.76 o 
   5   3   9      734.17      709.65     18.40 o 
   6   3   9     4252.80     4061.60    120.35 o 
   7   3   9     1278.24     1505.77     49.97 o 
   8   3   9       80.36      115.53    113.20 o 
   9   3   9        0.60       45.51    137.70 o 
 -11   4   9        2.65        8.66     77.21 o 
 -10   4   9        1.23       12.64     34.16 o 
  -9   4   9        0.02        5.08     19.85 o 
  -8   4   9      122.54      111.36      6.76 o 
  -7   4   9      367.81      410.81     77.30 o 
  -6   4   9       37.60       46.81     17.57 o 
  -5   4   9      107.42      106.52      7.32 o 
  -4   4   9      988.09     1090.38     88.14 o 
  -3   4   9       78.97       81.43      5.66 o 
  -2   4   9        5.26       53.76     44.31 o 
  -1   4   9      320.48      437.83     54.50 o 
   0   4   9     1091.57     1220.91     28.74 o 
   1   4   9     1276.43     1583.08     74.76 o 
   2   4   9     1762.93     1613.38     29.80 o 
   3   4   9     1174.65     1166.25     64.81 o 
   4   4   9      265.26      382.61     64.33 o 
   5   4   9      900.30      943.07     39.09 o 
   6   4   9      725.19      644.70     33.71 o 
   7   4   9      763.00      719.82     35.04 o 
   8   4   9      472.58      461.01     81.82 o 
   9   4   9      211.69      306.92     99.19 o 
 -10   5   9      667.90      680.12     95.18 o 
  -9   5   9       54.71       60.98     17.05 o 
  -8   5   9      313.20      296.87     52.43 o 
  -7   5   9      911.90      864.59     19.62 o 
  -6   5   9     3601.00     3491.76     57.02 o 
  -5   5   9     2407.76     2396.51     64.56 o 
  -4   5   9     2118.13     2145.59     67.18 o 
  -3   5   9       35.92       69.44     44.11 o 
  -2   5   9       83.11      135.90     37.07 o 
  -1   5   9      400.87      436.21     75.59 o 
   0   5   9      168.42      183.37     32.88 o 
   1   5   9       80.22       87.32     25.30 o 
   2   5   9      921.59      881.17     43.71 o 
   3   5   9     3118.27     2967.88    144.71 o 
   4   5   9      775.02      808.27     57.18 o 
   5   5   9      963.73      905.36     52.08 o 
   6   5   9        7.68       12.84     58.31 o 
   7   5   9      476.23      629.48    108.66 o 
   8   5   9      481.80      463.62     46.10 o 
 -10   6   9       92.82      118.99     82.78 o 
  -9   6   9        1.19        4.17     32.51 o 
  -8   6   9        6.65       29.96     34.09 o 
  -7   6   9       79.04      179.33     61.12 o 
  -6   6   9      142.86      288.48     62.01 o 
  -5   6   9      501.00      499.96     52.68 o 
  -4   6   9      550.04      581.43     40.17 o 
  -3   6   9       14.24       30.82     12.60 o 
  -2   6   9      400.01      359.72     24.43 o 
  -1   6   9        2.41       15.82     49.09 o 
   0   6   9      187.26      231.86     60.55 o 
   1   6   9      803.23      775.38     74.42 o 
   2   6   9       16.33       30.98     11.33 o 
   3   6   9      286.37      300.29     80.89 o 
   4   6   9     2264.68     2453.87     66.37 o 
   5   6   9      517.89      470.88     34.31 o 
   6   6   9       88.19      112.61     21.59 o 
   7   6   9        1.01        2.21    108.23 o 
  -9   7   9      590.58      552.44     38.14 o 
  -8   7   9      588.89      534.09     11.67 o 
  -7   7   9      294.59      441.12    154.04 o 
  -6   7   9       57.08       65.03     58.41 o 
  -5   7   9      153.48      194.84     60.80 o 
  -4   7   9       62.90       85.02     48.74 o 
  -3   7   9      900.84      801.47     24.25 o 
  -2   7   9      333.70      452.29     90.71 o 
  -1   7   9        0.48       24.64     78.14 o 
   0   7   9      368.12      369.57     54.26 o 
   1   7   9      426.37      466.75    114.11 o 
   2   7   9       61.05       84.85     75.99 o 
   3   7   9      466.21      462.92     27.42 o 
   4   7   9       15.29       21.43     68.13 o 
   5   7   9      316.63      337.62     76.55 o 
   6   7   9      496.88      530.60     54.62 o 
   7   7   9      170.51      201.42    103.14 o 
  -7   8   9        2.18       10.96     34.25 o 
  -6   8   9        1.13       14.96     64.33 o 
  -5   8   9        1.44        3.14     14.41 o 
  -4   8   9      788.48      707.87     23.77 o 
  -3   8   9       40.17       74.44     42.35 o 
  -2   8   9      165.45      172.57     26.84 o 
  -1   8   9      246.83      294.58     83.51 o 
   0   8   9       44.57       59.05     49.72 o 
   1   8   9       24.08       31.58     46.04 o 
   2   8   9      744.88      664.29     17.00 o 
   3   8   9      440.72      438.27     47.15 o 
   4   8   9       89.23      202.18     51.03 o 
   5   8   9       79.17      230.20     84.96 o 
  -6   9   9      144.45      165.11    115.00 o 
  -5   9   9       18.07       26.21     49.00 o 
  -4   9   9       34.38       79.14     91.63 o 
  -3   9   9       50.69       83.98     75.26 o 
  -2   9   9       51.58       73.43     71.93 o 
  -1   9   9        0.54        7.89     36.75 o 
   0   9   9      515.27      595.07     65.55 o 
   1   9   9      122.99      132.10     56.60 o 
   2   9   9      163.01      190.32     23.92 o 
   3   9   9        1.06        5.83     30.53 o 
   4   9   9       15.80       30.34     63.76 o 
  -3  10   9       92.45      128.37    140.04 o 
  -2  10   9      456.83      506.13     57.26 o 
  -1  10   9      139.15      222.56     82.57 o 
   0  10   9      106.20      135.97     36.57 o 
   1  10   9       71.55       88.57     58.87 o 
 -12   0  10      142.07      221.73     77.02 o 
 -11   0  10      134.36      220.56    103.86 o 
 -10   0  10        9.29       44.35     75.85 o 
  -9   0  10        1.24       11.67     24.51 o 
  -8   0  10      213.69      347.76    109.70 o 
  -7   0  10       81.04      119.03    149.37 o 
  -6   0  10     5452.87     5120.70    107.36 o 
  -5   0  10     7882.41     7334.46    130.70 o 
  -4   0  10     1676.36     1770.31    140.04 o 
  -3   0  10     2373.78     2545.89     88.04 o 
  -2   0  10      144.25      202.85     35.57 o 
  -1   0  10     1010.01      953.48     19.51 o 
   0   0  10      158.77      234.02     43.32 o 
   1   0  10     4731.37     4454.44     91.30 o 
   2   0  10      581.14      574.77     20.08 o 
   3   0  10     1464.24     1403.55     32.71 o 
   4   0  10     2100.50     2040.84     46.63 o 
   5   0  10     1743.92     1727.13    105.03 o 
   6   0  10      781.95      771.37     50.18 o 
 -11   1  10       11.46        8.13     23.30 o 
 -10   1  10      111.71      128.02     35.85 o 
  -9   1  10       22.50       39.70     16.05 o 
  -8   1  10      396.04      436.38     26.37 o 
  -7   1  10      793.51      771.31     87.36 o 
  -6   1  10     1489.15     1810.11     85.51 o 
  -5   1  10     3096.50     3288.35     95.68 o 
  -4   1  10     3932.41     3706.41    145.29 o 
  -3   1  10     5921.48     5514.90    125.22 o 
  -2   1  10     6582.85     6088.12     29.53 o 
  -1   1  10     6250.08     5756.46     41.85 o 
   0   1  10      782.69      738.44     21.60 o 
   1   1  10     2025.63     2014.37     98.24 o 
   2   1  10     3623.42     3500.30     37.77 o 
   3   1  10     2251.13     2110.58     50.09 o 
   4   1  10     1243.83     1138.29     56.62 o 
   5   1  10       21.15       61.64     33.14 o 
   6   1  10      120.37      170.61     44.14 o 
   7   1  10      177.33      207.26     30.15 o 
   8   1  10       60.87       79.35     26.84 o 
 -11   2  10        0.32        4.29     21.05 o 
 -10   2  10      216.37      310.10     80.51 o 
  -9   2  10      240.48      257.29     31.07 o 
  -8   2  10      518.82      435.95     52.10 o 
  -7   2  10     1744.37     1646.04     39.47 o 
  -6   2  10      244.08      369.60     52.57 o 
  -5   2  10      127.98      174.67     28.86 o 
  -4   2  10     2089.98     1958.75     90.80 o 
  -3   2  10     6411.23     5869.21     19.10 o 
  -2   2  10     2966.01     3011.62     45.94 o 
  -1   2  10      388.79      500.89     33.22 o 
   0   2  10      236.13      351.43     46.50 o 
   1   2  10        0.29        2.47      6.48 o 
   2   2  10     1195.80     1111.68     58.24 o 
   3   2  10     1458.08     1766.07     54.24 o 
   4   2  10        7.42       15.47      7.14 o 
   5   2  10      477.05      449.49     81.31 o 
   6   2  10      434.28      389.07     40.64 o 
   7   2  10      162.65      259.47     89.24 o 
   8   2  10      134.37      229.77     69.61 o 
   9   2  10       47.96       88.38     72.74 o 
 -11   3  10        2.86       10.50     31.31 o 
 -10   3  10       19.51       24.92      8.70 o 
  -9   3  10      113.73      136.13     46.89 o 
  -8   3  10      124.22      121.70     17.72 o 
  -7   3  10        0.53        5.05     33.97 o 
  -6   3  10      484.82      522.48     74.12 o 
  -5   3  10      290.54      415.30     70.32 o 
  -4   3  10      266.83      263.89     18.07 o 
  -3   3  10     2112.60     2248.98     84.19 o 
  -2   3  10     2353.43     2315.44    131.03 o 
  -1   3  10      832.35      856.40     27.91 o 
   0   3  10     1531.55     1623.13     32.00 o 
   1   3  10     1884.35     1806.05     76.76 o 
   2   3  10      847.84      806.26     11.38 o 
   3   3  10      715.16      773.37     55.85 o 
   4   3  10       29.02       37.00     15.12 o 
   5   3  10       81.94       89.53     35.85 o 
   6   3  10       11.65       63.53     71.95 o 
   7   3  10      141.24      111.11     80.08 o 
   8   3  10       18.25       46.68     57.18 o 
   9   3  10        7.74       52.51     94.53 o 
 -11   4  10      279.22      312.21     47.26 o 
 -10   4  10        1.05        3.93     30.32 o 
  -9   4  10       36.18       45.71     11.23 o 
  -8   4  10        0.28        4.53      8.68 o 
  -7   4  10        1.82        7.98      6.61 o 
  -6   4  10      369.51      359.03     50.43 o 
  -5   4  10      340.01      319.76     42.78 o 
  -4   4  10      181.72      271.24     27.87 o 
  -3   4  10      465.64      522.26     23.14 o 
  -2   4  10      913.26      929.91     35.97 o 
  -1   4  10      312.53      328.61     30.60 o 
   0   4  10      876.01      930.97     33.97 o 
   1   4  10     1072.28     1355.69     37.98 o 
   2   4  10        0.09        4.73      8.11 o 
   3   4  10      425.32      473.13     29.82 o 
   4   4  10      139.86      142.86     62.60 o 
   5   4  10        9.21       12.84      6.60 o 
   6   4  10      144.77      127.36     21.59 o 
   7   4  10        5.19        8.57      8.24 o 
   8   4  10       59.31      108.53    148.21 o 
 -10   5  10        2.02        5.06     69.93 o 
  -9   5  10        0.43        5.42     63.31 o 
  -8   5  10        0.15        1.17      7.90 o 
  -7   5  10       36.87       63.89     21.04 o 
  -6   5  10      345.91      357.32     26.22 o 
  -5   5  10      247.30      270.60     16.06 o 
  -4   5  10      168.00      174.61     35.17 o 
  -3   5  10      516.12      526.60     22.03 o 
  -2   5  10      371.11      361.91     63.63 o 
  -1   5  10      389.49      523.35     56.06 o 
   0   5  10      486.38      478.58     27.55 o 
   1   5  10      244.64      249.79     15.15 o 
   2   5  10       58.83       99.01     56.77 o 
   3   5  10        0.98       15.41     43.25 o 
   4   5  10       37.92       45.97     16.34 o 
   5   5  10      185.15      208.46     20.12 o 
   6   5  10       62.15       84.06     38.95 o 
   7   5  10       31.35       48.19     20.85 o 
   8   5  10        4.89       12.75     63.90 o 
  -9   6  10        3.42        7.00     37.13 o 
  -8   6  10       38.79       59.52    138.87 o 
  -7   6  10      133.51      193.03     65.88 o 
  -6   6  10      372.39      425.43     76.33 o 
  -5   6  10      521.09      501.85     23.61 o 
  -4   6  10      192.89      203.14     27.80 o 
  -3   6  10       15.19       26.54     18.68 o 
  -2   6  10        0.66        9.11     29.82 o 
  -1   6  10      422.48      505.83     47.71 o 
   0   6  10      315.89      396.22     62.64 o 
   1   6  10       80.31       98.64     15.81 o 
   2   6  10       40.81       74.61     29.53 o 
   3   6  10      124.75      130.38     32.24 o 
   4   6  10       15.40       46.07     76.17 o 
   5   6  10      315.68      300.47     28.01 o 
   6   6  10      167.95      228.59     54.29 o 
   7   6  10       43.41       55.10     76.20 o 
  -8   7  10      285.22      245.07     23.34 o 
  -7   7  10      779.76      690.85      3.50 o 
  -6   7  10       77.07      107.78     13.88 o 
  -5   7  10      676.56      759.71     58.62 o 
  -4   7  10      227.29      233.35     45.94 o 
  -3   7  10      242.31      263.84     38.48 o 
  -2   7  10      938.76      885.24     97.44 o 
  -1   7  10     4566.46     4142.69     44.58 o 
   0   7  10       91.78      175.83     42.03 o 
   1   7  10       83.29      223.57     70.34 o 
   2   7  10       24.62       57.11    106.32 o 
   3   7  10       41.34       50.23     41.49 o 
   4   7  10       20.77       52.89     37.92 o 
   5   7  10      130.67      208.04     87.18 o 
   6   7  10        6.08       24.54     63.01 o 
  -7   8  10      258.25      318.44     30.00 o 
  -6   8  10       64.85      104.97    115.44 o 
  -5   8  10        4.15       18.71     32.11 o 
  -4   8  10       46.20       58.32     56.57 o 
  -3   8  10      624.76      643.15     37.70 o 
  -2   8  10      749.57      807.24    114.74 o 
  -1   8  10      625.84      584.97     36.18 o 
   0   8  10      152.75      185.19     58.93 o 
   1   8  10       66.14       94.42     89.35 o 
   2   8  10      279.22      299.47     30.81 o 
   3   8  10      661.32      629.07     19.48 o 
   4   8  10      111.33       94.61      8.16 o 
   5   8  10       11.10       48.73     73.46 o 
  -5   9  10      467.94      446.95     15.17 o 
  -4   9  10      565.28      597.01     68.91 o 
  -3   9  10     1065.28     1026.03    152.29 o 
  -2   9  10      466.02      427.49     42.10 o 
  -1   9  10      121.73      268.01     75.71 o 
   0   9  10     1270.33     1291.98     64.18 o 
   1   9  10     1368.83     1611.23     97.43 o 
   2   9  10      540.11      582.49     67.78 o 
   3   9  10      200.32      318.31     84.62 o 
  -2  10  10        5.37       19.18     59.11 o 
  -1  10  10      251.29      286.45     25.76 o 
 -11   1  11      310.14      270.32     49.52 o 
 -10   1  11       36.21       45.68     22.71 o 
  -9   1  11       79.18      115.87     69.31 o 
  -8   1  11       66.11       85.60     26.50 o 
  -7   1  11      256.90      326.26     48.43 o 
  -6   1  11      531.62      561.31     48.16 o 
  -5   1  11      308.94      430.81     95.03 o 
  -4   1  11       11.58       27.39     97.20 o 
  -3   1  11     4314.40     4108.46     95.64 o 
  -2   1  11     3786.14     3698.17     38.28 o 
  -1   1  11      560.91      535.63     25.98 o 
   0   1  11      390.45      405.45     40.93 o 
   1   1  11      120.30      206.10     44.16 o 
   2   1  11      539.08      525.00     18.36 o 
   3   1  11        0.78       14.24     11.63 o 
   4   1  11      764.52      791.45     51.71 o 
   5   1  11      630.23      669.75     52.38 o 
   6   1  11        4.62        8.07     17.08 o 
   7   1  11       11.72       31.51     42.01 o 
   8   1  11      193.24      313.92     93.36 o 
   9   1  11      253.97      242.73     42.01 o 
 -11   2  11       36.74       61.69     50.48 o 
 -10   2  11       33.81       63.28     45.48 o 
  -9   2  11       62.43      104.14     48.83 o 
  -8   2  11      215.70      238.97     28.70 o 
  -7   2  11       25.56       39.44     23.73 o 
  -6   2  11       58.34       71.45     18.37 o 
  -5   2  11       27.00       42.01     83.65 o 
  -4   2  11      260.21      312.70     37.98 o 
  -3   2  11      237.28      315.29     40.18 o 
  -2   2  11     1349.46     1384.65     35.87 o 
  -1   2  11     1117.60     1286.64     47.43 o 
   0   2  11     3441.30     3300.52    105.99 o 
   1   2  11     2047.47     2087.41     52.78 o 
   2   2  11      306.92      293.65     20.01 o 
   3   2  11       39.57       37.45      4.35 o 
   4   2  11      385.99      376.92     16.85 o 
   5   2  11     2003.91     2104.98     48.19 o 
   6   2  11      293.51      283.31     26.84 o 
   7   2  11      412.14      483.34     77.27 o 
   8   2  11      316.18      403.77    138.87 o 
 -11   3  11       54.97       62.75     40.81 o 
 -10   3  11      129.91      148.78     50.34 o 
  -9   3  11      986.18      864.55     42.40 o 
  -8   3  11     1229.21     1282.39     45.96 o 
  -7   3  11      167.90      158.28     18.34 o 
  -6   3  11      691.93      660.67     24.66 o 
  -5   3  11      312.79      415.60     41.71 o 
  -4   3  11        1.14        4.26     11.12 o 
  -3   3  11       54.85       85.49     32.74 o 
  -2   3  11       98.81      131.07     48.73 o 
  -1   3  11      870.37      844.40     31.31 o 
   0   3  11     2627.55     2491.71    191.56 o 
   1   3  11     4083.73     3975.36     66.35 o 
   2   3  11      713.27      779.79     49.02 o 
   3   3  11       64.28      100.55     23.13 o 
   4   3  11       35.91       54.66     27.18 o 
   5   3  11     1315.17     1182.41     95.38 o 
   6   3  11      894.69      846.09    168.60 o 
   7   3  11     1440.72     1440.05     47.85 o 
   8   3  11        1.08       15.17    148.21 o 
 -10   4  11      103.28      128.28     38.01 o 
  -9   4  11       10.89       28.59     23.86 o 
  -8   4  11       73.06      100.13     39.30 o 
  -7   4  11        6.52       19.01     15.50 o 
  -6   4  11      280.95      352.86     35.93 o 
  -5   4  11      939.08      936.26     23.30 o 
  -4   4  11     1628.98     1726.31     80.24 o 
  -3   4  11      195.16      204.23     18.53 o 
  -2   4  11     2032.29     2058.08     44.10 o 
  -1   4  11     1586.48     1618.26     86.51 o 
   0   4  11     1739.86     1598.56     27.05 o 
   1   4  11     2168.61     2025.27    115.89 o 
   2   4  11     3991.80     3768.08     52.24 o 
   3   4  11     1184.89     1179.68     83.08 o 
   4   4  11      878.19      828.38     19.14 o 
   5   4  11     1321.28     1208.51    169.80 o 
   6   4  11      642.74      631.62     69.43 o 
   7   4  11      592.35      600.40     75.90 o 
   8   4  11      333.36      400.27    103.86 o 
 -10   5  11      366.80      493.42     87.14 o 
  -9   5  11       35.63       71.40     92.23 o 
  -8   5  11        2.91       30.42     45.24 o 
  -7   5  11      154.01      217.51     53.54 o 
  -6   5  11      396.84      413.33     59.09 o 
  -5   5  11      269.91      233.99     31.12 o 
  -4   5  11      240.51      253.36     77.54 o 
  -3   5  11      285.75      362.39     39.34 o 
  -2   5  11     1048.08     1047.25     37.04 o 
  -1   5  11      460.48      534.95     27.24 o 
   0   5  11        1.51       10.80     15.90 o 
   1   5  11      141.32      173.60     19.43 o 
   2   5  11      999.90     1132.13     39.65 o 
   3   5  11     1558.82     1530.08     29.94 o 
   4   5  11     1172.82     1153.49     59.84 o 
   5   5  11      158.56      168.32     75.27 o 
   6   5  11        1.59       37.32     44.13 o 
   7   5  11       44.04       32.77      4.66 o 
  -9   6  11       46.19       46.68     60.68 o 
  -8   6  11       14.66       28.17     81.62 o 
  -7   6  11      145.11      228.52     56.65 o 
  -6   6  11      121.96      157.40     19.30 o 
  -5   6  11       18.56       47.65     37.08 o 
  -4   6  11       25.50       27.49     10.94 o 
  -3   6  11      926.77     1043.20     42.10 o 
  -2   6  11      144.86      205.47     36.11 o 
  -1   6  11      758.51      715.72    107.00 o 
   0   6  11      551.67      527.98     62.59 o 
   1   6  11      454.43      483.97     29.80 o 
   2   6  11      797.83      784.82    114.28 o 
   3   6  11     2500.74     2185.83     63.52 o 
   4   6  11     1577.22     1753.02     66.03 o 
   5   6  11      621.89      556.69     46.10 o 
   6   6  11      782.70      801.95     67.49 o 
   7   6  11       69.83      173.30     50.73 o 
  -8   7  11      226.14      331.42    110.86 o 
  -7   7  11       32.44       46.05     35.55 o 
  -6   7  11       12.39       19.72     16.16 o 
  -5   7  11       89.19      111.01     44.28 o 
  -4   7  11      367.73      309.65     19.71 o 
  -3   7  11      491.02      547.91     62.31 o 
  -2   7  11      716.81      785.45    108.63 o 
  -1   7  11      226.40      324.42     98.61 o 
   0   7  11       71.78       67.73      9.92 o 
   1   7  11      295.54      390.77     94.44 o 
   2   7  11        9.40       33.81     22.95 o 
   3   7  11      427.95      396.77     34.48 o 
   4   7  11       41.28       56.85     18.94 o 
   5   7  11      537.00      553.40     21.22 o 
   6   7  11      106.85      167.79     54.16 o 
  -7   8  11        0.13       11.72     53.48 o 
  -6   8  11       13.05       43.67     53.44 o 
  -5   8  11      344.48      314.06     34.07 o 
  -4   8  11       94.70      201.26     52.71 o 
  -3   8  11      101.63      113.07     23.78 o 
  -2   8  11      192.11      358.75    111.63 o 
  -1   8  11        5.83       53.62     68.60 o 
   0   8  11       13.47       38.40     51.82 o 
   1   8  11      509.42      530.77     34.92 o 
   2   8  11     1137.65     1160.45     72.62 o 
   3   8  11      130.58      125.62     46.10 o 
   4   8  11        3.13       13.37     39.94 o 
  -5   9  11      313.71      424.78    131.87 o 
  -4   9  11       26.71       29.04      8.07 o 
  -3   9  11       13.98       21.18      8.16 o 
  -2   9  11       33.70       90.79     97.06 o 
  -1   9  11       29.18       80.78     73.33 o 
   0   9  11      183.91      212.01     23.25 o 
   1   9  11      420.33      421.93    108.23 o 
   2   9  11       15.84       51.00     81.47 o 
 -11   0  12      336.30      315.08     32.68 o 
 -10   0  12      684.26      639.50     16.34 o 
  -9   0  12      702.81      849.56    161.04 o 
  -8   0  12       93.67      128.37    149.37 o 
  -7   0  12     1085.75     1028.11     99.19 o 
  -6   0  12     2470.48     2444.82     25.67 o 
  -5   0  12     4302.59     4145.11     46.68 o 
  -4   0  12     1302.10     1560.25     67.68 o 
  -3   0  12     3164.80     3114.93    108.53 o 
  -2   0  12        1.99       24.83     14.71 o 
  -1   0  12     1755.05     1888.84     87.31 o 
   0   0  12     4259.76     4437.56     85.85 o 
   1   0  12      831.11      888.46     69.62 o 
   2   0  12     1118.26     1145.64    155.79 o 
   3   0  12      879.59     1190.65    166.88 o 
   4   0  12     1866.55     1974.53    109.70 o 
   5   0  12       25.33       50.18    154.04 o 
   6   0  12       49.94       60.68     64.18 o 
   7   0  12     1466.45     1792.48    138.87 o 
   8   0  12     2487.42     2178.75     15.17 o 
 -11   1  12        3.29       11.67      8.08 o 
 -10   1  12       88.34      114.84     56.25 o 
  -9   1  12       24.66       34.83     46.13 o 
  -8   1  12     1025.61     1021.06     59.79 o 
  -7   1  12      480.94      469.83     64.15 o 
  -6   1  12     2546.47     2465.66     35.01 o 
  -5   1  12     1232.77     1092.75    186.72 o 
  -4   1  12     3351.78     3090.69     56.26 o 
  -3   1  12     1089.59     1013.02    125.29 o 
  -2   1  12      921.21      952.90     13.06 o 
  -1   1  12      813.99      877.82     32.93 o 
   0   1  12        3.31       12.40     24.83 o 
   1   1  12      327.46      336.53     27.17 o 
   2   1  12      206.20      215.80     40.64 o 
   3   1  12       50.55       64.38     17.56 o 
   4   1  12       56.51       94.54     74.75 o 
   5   1  12      518.18      502.65     44.56 o 
   6   1  12      318.03      430.31     73.16 o 
   7   1  12        0.32        6.92     14.79 o 
   8   1  12      157.89      258.55     40.31 o 
 -11   2  12       20.71       30.70     14.82 o 
 -10   2  12       80.91       97.47     30.55 o 
  -9   2  12      509.00      472.88     21.60 o 
  -8   2  12     2101.69     1878.39    167.34 o 
  -7   2  12      976.69      911.01     56.21 o 
  -6   2  12       78.60      162.05     26.37 o 
  -5   2  12      662.86      612.93     45.32 o 
  -4   2  12      409.72      452.16     34.36 o 
  -3   2  12     1843.95     2004.07     21.67 o 
  -2   2  12      104.25      144.61     14.83 o 
  -1   2  12      816.00      806.14     23.59 o 
   0   2  12      908.85      939.54     27.76 o 
   1   2  12      598.92      603.99     28.63 o 
   2   2  12      382.05      459.02     30.17 o 
   3   2  12        0.22       26.66     33.78 o 
   4   2  12      132.23      134.81     14.64 o 
   5   2  12      581.94      610.57     32.26 o 
   6   2  12     1259.27     1244.36     95.33 o 
   7   2  12      828.04      830.89    107.36 o 
   8   2  12      198.93      389.77    169.21 o 
 -11   3  12       89.35       93.01     28.56 o 
 -10   3  12      295.84      368.05     65.84 o 
  -9   3  12      221.66      207.50      9.81 o 
  -8   3  12        0.50        2.87      8.99 o 
  -7   3  12      147.28      163.48      5.81 o 
  -6   3  12       39.30       72.51     60.77 o 
  -5   3  12      232.00      292.52     74.52 o 
  -4   3  12     1099.27     1052.89     22.74 o 
  -3   3  12      796.66      773.34     21.50 o 
  -2   3  12       15.96       28.43     25.00 o 
  -1   3  12       53.35       81.21     16.29 o 
   0   3  12     1896.88     2118.56     47.66 o 
   1   3  12     1051.22     1142.59     71.25 o 
   2   3  12      117.96      161.92     34.39 o 
   3   3  12       44.94       94.61     52.42 o 
   4   3  12        9.76       13.18     10.06 o 
   5   3  12      101.95      106.60     12.44 o 
   6   3  12        5.08       19.96     18.16 o 
   7   3  12        3.20        4.67      9.34 o 
 -10   4  12       22.42       59.79     42.18 o 
  -9   4  12       19.58       42.39     40.47 o 
  -8   4  12      398.98      499.21    101.25 o 
  -7   4  12       31.98       62.96    109.98 o 
  -6   4  12     1564.38     1874.77     80.76 o 
  -5   4  12      512.55      595.19     65.59 o 
  -4   4  12       33.36       53.83     47.99 o 
  -3   4  12     1224.80     1179.90     28.27 o 
  -2   4  12       16.93       59.41     28.54 o 
  -1   4  12      218.41      223.41     27.74 o 
   0   4  12     1669.39     1817.22     67.61 o 
   1   4  12      262.28      401.95     62.44 o 
   2   4  12      113.89      128.97     13.48 o 
   3   4  12      270.39      385.29     40.90 o 
   4   4  12      191.38      224.61     29.78 o 
   5   4  12       42.09       38.18     23.86 o 
   6   4  12       41.15       56.55     70.58 o 
   7   4  12       11.85       17.50    102.69 o 
   8   4  12      104.95      108.53    140.04 o 
 -10   5  12       31.69       67.68    171.55 o 
  -9   5  12        7.09       20.09     93.47 o 
  -8   5  12        0.01        3.93     52.54 o 
  -7   5  12      219.82      302.03     99.52 o 
  -6   5  12      146.19      167.70     36.23 o 
  -5   5  12        1.58        6.52      8.16 o 
  -4   5  12      301.35      409.80     43.19 o 
  -3   5  12      607.51      624.55     43.76 o 
  -2   5  12       80.34       77.59      6.57 o 
  -1   5  12      234.61      335.96     51.60 o 
   0   5  12     1214.63     1149.77     51.29 o 
   1   5  12      394.23      395.43     10.08 o 
   2   5  12        3.15       17.24     40.32 o 
   3   5  12       24.20       17.04     16.27 o 
   4   5  12      288.33      403.69     65.07 o 
   5   5  12      153.62      210.23     29.94 o 
   6   5  12        0.06        2.79     24.94 o 
   7   5  12        0.36        1.44     41.23 o 
  -9   6  12       41.45       65.35     57.18 o 
  -8   6  12        0.07        2.83      9.02 o 
  -7   6  12       65.37       78.94     57.63 o 
  -6   6  12      352.98      363.34     23.87 o 
  -5   6  12      662.46      648.80     58.91 o 
  -4   6  12       94.37       96.47     27.05 o 
  -3   6  12      148.93      189.06     27.46 o 
  -2   6  12      243.80      238.20     25.67 o 
  -1   6  12        1.74       36.47     32.11 o 
   0   6  12      859.50      781.96     31.34 o 
   1   6  12      956.92      901.04     46.03 o 
   2   6  12        3.51       41.52     35.45 o 
   3   6  12      298.36      332.91     44.28 o 
   4   6  12      514.32      542.33     39.65 o 
   5   6  12       40.02       60.30     50.20 o 
   6   6  12       79.07       85.44     66.20 o 
  -8   7  12      409.75      439.95     80.52 o 
  -7   7  12       97.92      114.83     29.91 o 
  -6   7  12      275.22      319.60     35.24 o 
  -5   7  12        1.53        8.17     46.37 o 
  -4   7  12       43.78       88.45     63.83 o 
  -3   7  12       51.78      221.04     92.24 o 
  -2   7  12      539.16      466.64     40.18 o 
  -1   7  12      339.30      333.02     83.44 o 
   0   7  12       13.11       15.67     13.81 o 
   1   7  12        0.80        6.66     33.45 o 
   2   7  12        5.43       27.60     24.24 o 
   3   7  12       22.59       58.27     56.11 o 
   4   7  12       14.07       33.34     21.57 o 
   5   7  12       14.86       39.91     48.38 o 
  -7   8  12      296.99      357.60     86.82 o 
  -6   8  12      476.22      516.73     59.25 o 
  -5   8  12      205.72      232.35     37.38 o 
  -4   8  12      342.58      379.50     64.48 o 
  -3   8  12      680.71      671.37    111.49 o 
  -2   8  12      541.30      522.01     77.09 o 
  -1   8  12        7.56       42.69     80.89 o 
   0   8  12       20.68       56.16     61.40 o 
   1   8  12       32.54       66.29     46.42 o 
   2   8  12       30.15       65.06     40.55 o 
   3   8  12        0.51       14.00      7.75 o 
   4   8  12       19.93       19.87      3.50 o 
  -4   9  12      456.59      547.96     95.35 o 
  -3   9  12      385.10      409.29    100.18 o 
  -2   9  12       29.79       36.41     11.43 o 
  -1   9  12       48.85      148.06     37.17 o 
   0   9  12      269.37      252.30     29.78 o 
   1   9  12      103.09       79.66     22.17 o 
   2   9  12       53.64       79.04     41.54 o 
 -11   1  13      304.50      310.43     55.68 o 
 -10   1  13        0.24       11.04     31.66 o 
  -9   1  13       65.96       71.87     54.35 o 
  -8   1  13       85.13      126.03     84.17 o 
  -7   1  13       17.23       35.97     24.02 o 
  -6   1  13      287.01      326.93     50.68 o 
  -5   1  13      927.47      980.65     59.06 o 
  -4   1  13        3.63        8.58      6.49 o 
  -3   1  13     1658.13     1771.71     62.32 o 
  -2   1  13       34.36       51.58      8.80 o 
  -1   1  13      760.51      789.88     19.44 o 
   0   1  13      909.28      915.61     37.44 o 
   1   1  13      104.58       92.92     12.63 o 
   2   1  13       19.16       53.83     41.11 o 
   3   1  13      495.16      518.75     44.32 o 
   4   1  13        3.45        8.25      8.14 o 
   5   1  13     1064.20     1581.13    102.86 o 
   6   1  13      112.57      124.03     11.41 o 
   7   1  13       72.12       70.27      9.34 o 
   8   1  13      155.54      238.96     53.47 o 
 -11   2  13       16.24       26.64     66.87 o 
 -10   2  13       12.87       56.28     72.09 o 
  -9   2  13       80.52      102.63     38.84 o 
  -8   2  13      110.32      132.14     20.74 o 
  -7   2  13      438.32      535.17     55.37 o 
  -6   2  13      206.13      214.30     48.43 o 
  -5   2  13      582.26      615.57    112.22 o 
  -4   2  13      395.59      485.56     51.54 o 
  -3   2  13      826.32      762.13     44.08 o 
  -2   2  13      459.36      447.74     31.74 o 
  -1   2  13     4280.37     4015.76     33.36 o 
   0   2  13     3644.31     3423.57    129.99 o 
   1   2  13      649.01      708.13     48.36 o 
   2   2  13      649.99      700.34     33.82 o 
   3   2  13     2803.85     2650.40     57.99 o 
   4   2  13     1020.27     1132.19     53.03 o 
   5   2  13      396.85      361.12     42.06 o 
   6   2  13        0.60       31.89     81.58 o 
   7   2  13        7.27       12.84     17.42 o 
   8   2  13        2.57       13.30     15.17 o 
 -11   3  13        0.19        2.75      9.29 o 
 -10   3  13       27.06       39.39     20.47 o 
  -9   3  13      246.59      273.54     49.01 o 
  -8   3  13       20.90       42.46     52.13 o 
  -7   3  13      158.08      241.75     60.96 o 
  -6   3  13       81.15      110.13     47.45 o 
  -5   3  13     1322.50     1227.83     70.60 o 
  -4   3  13     1520.42     1628.46     44.49 o 
  -3   3  13       20.28       47.63     43.19 o 
  -2   3  13       26.00       56.73     46.89 o 
  -1   3  13      597.31      693.15     56.35 o 
   0   3  13     1789.73     1912.49     56.60 o 
   1   3  13      787.77      709.56     47.32 o 
   2   3  13      168.02      153.55     22.05 o 
   3   3  13     1439.83     1550.32     54.07 o 
   4   3  13       34.34       51.98     61.96 o 
   5   3  13      175.73      212.85     32.68 o 
   6   3  13      648.48      689.25     82.04 o 
   7   3  13      122.57      133.04    129.53 o 
   8   3  13       36.65       47.85    138.87 o 
 -10   4  13        5.76       28.23     82.11 o 
  -9   4  13      173.54      241.56     52.31 o 
  -8   4  13        4.49       47.25    111.70 o 
  -7   4  13      147.83      209.38     80.32 o 
  -6   4  13      655.95      618.86     30.92 o 
  -5   4  13     2792.67     2841.72     63.78 o 
  -4   4  13      790.07      771.41     39.84 o 
  -3   4  13     2013.31     1945.21    115.25 o 
  -2   4  13      948.48     1027.64     90.42 o 
  -1   4  13     2644.06     2435.89     36.21 o 
   0   4  13     2541.79     2525.32     98.21 o 
   1   4  13     1993.70     2001.09    119.50 o 
   2   4  13     1797.29     2132.20     69.33 o 
   3   4  13     1435.97     1297.15     30.64 o 
   4   4  13     1108.94     1288.79     47.88 o 
   5   4  13      208.05      302.28     43.00 o 
   6   4  13      293.26      268.84     11.33 o 
   7   4  13       90.49       91.02    141.20 o 
 -10   5  13       11.52       61.85    119.03 o 
  -9   5  13       16.81       32.35     48.73 o 
  -8   5  13        2.89        5.08      9.12 o 
  -7   5  13       51.76       53.68     24.76 o 
  -6   5  13      118.56      135.16     51.30 o 
  -5   5  13       76.25       59.61      3.47 o 
  -4   5  13        1.48        7.25     28.44 o 
  -3   5  13      941.38      867.67     33.06 o 
  -2   5  13       76.08       68.45     12.14 o 
  -1   5  13      136.02      127.25     16.49 o 
   0   5  13      108.45      104.70     17.78 o 
   1   5  13      121.04      127.45     25.70 o 
   2   5  13      436.05      452.96     26.83 o 
   3   5  13     1402.25     1646.78     67.00 o 
   4   5  13      228.64      201.70     18.20 o 
   5   5  13      171.84      160.57     27.78 o 
   6   5  13       36.07       43.85     37.87 o 
  -9   6  13       37.25       47.85     92.19 o 
  -8   6  13        2.60       18.91     87.19 o 
  -7   6  13      466.42      434.10     39.94 o 
  -6   6  13      412.09      491.86     63.09 o 
  -5   6  13      351.52      326.00     25.76 o 
  -4   6  13      773.77      703.58      3.64 o 
  -3   6  13     1443.50     1376.54     89.86 o 
  -2   6  13     2559.02     2403.52     68.87 o 
  -1   6  13     1877.60     1964.88     99.52 o 
   0   6  13     2555.61     2438.90    146.35 o 
   1   6  13      937.81     1176.39    102.58 o 
   2   6  13      550.94      529.68     25.89 o 
   3   6  13      368.61      363.35     51.61 o 
   4   6  13      710.74      661.19     21.96 o 
   5   6  13      774.04      737.16     35.85 o 
   6   6  13      148.58      161.24     12.69 o 
  -8   7  13      164.62      296.41    120.20 o 
  -7   7  13       12.00       13.06     13.70 o 
  -6   7  13       80.05       65.73     16.41 o 
  -5   7  13       84.04      112.57     30.39 o 
  -4   7  13       31.48       51.10     23.08 o 
  -3   7  13      144.07      140.08     67.67 o 
  -2   7  13        7.15       38.43     85.05 o 
  -1   7  13        4.43        7.69      9.25 o 
   0   7  13      351.82      377.67     26.29 o 
   1   7  13      604.43      608.80     28.01 o 
   2   7  13      112.08      183.66     54.84 o 
   3   7  13        4.32        7.88      9.19 o 
   4   7  13        1.16       10.35     48.50 o 
   5   7  13        9.42       36.94     34.41 o 
  -6   8  13       10.35       22.50     28.21 o 
  -5   8  13       76.61      152.24     42.23 o 
  -4   8  13      190.23      211.24     22.29 o 
  -3   8  13      151.32      152.69     11.89 o 
  -2   8  13       47.49       71.97     68.56 o 
  -1   8  13        5.13       45.29     59.41 o 
   0   8  13        4.95       22.17     29.71 o 
   1   8  13      331.01      389.56     42.18 o 
   2   8  13      206.28      227.49     79.40 o 
   3   8  13        1.78        3.88     23.06 o 
  -4   9  13      103.03      123.60     77.60 o 
  -3   9  13        2.30        9.34     39.71 o 
  -2   9  13       73.92      102.63     49.67 o 
  -1   9  13       13.71       13.26     68.13 o 
   0   9  13       53.47       62.68     37.55 o 
   1   9  13       40.04       54.85     80.20 o 
 -11   0  14      682.43      720.03     50.18 o 
 -10   0  14     1222.62     1196.15    164.54 o 
  -9   0  14      538.57      612.66    172.71 o 
  -8   0  14      120.06      138.87     72.35 o 
  -7   0  14      650.82      749.20    142.37 o 
  -6   0  14      737.68      702.52    114.36 o 
  -5   0  14     1147.81     1101.63     23.34 o 
  -4   0  14      133.16      195.06     56.46 o 
  -3   0  14      128.40      129.67     25.67 o 
  -2   0  14      920.65     1221.33    130.12 o 
  -1   0  14        6.04       13.01     36.75 o 
   0   0  14      171.81      208.83     34.43 o 
   1   0  14        1.60       12.51      8.75 o 
   2   0  14     1955.22     1845.91    101.08 o 
   3   0  14    12361.46    11550.75     42.01 o 
   4   0  14     2715.36     2654.88    114.36 o 
   5   0  14     1473.65     1382.87     43.18 o 
   6   0  14      852.08      864.73     15.17 o 
   7   0  14      633.27      654.67    131.87 o 
   8   0  14      276.75      317.42    105.03 o 
 -11   1  14       44.12       72.18     27.29 o 
 -10   1  14       21.64       31.05     13.88 o 
  -9   1  14       47.74       75.71     78.33 o 
  -8   1  14      209.11      280.59     59.92 o 
  -7   1  14      228.43      331.71     74.61 o 
  -6   1  14      484.04      541.76     81.48 o 
  -5   1  14       24.43       36.70     50.74 o 
  -4   1  14      346.02      352.80     77.87 o 
  -3   1  14      463.56      472.96     25.96 o 
  -2   1  14      511.44      464.81     74.01 o 
  -1   1  14       12.99       21.36     14.72 o 
   0   1  14      182.69      200.37     13.92 o 
   1   1  14      189.50      188.96     23.10 o 
   2   1  14       25.34       54.45     29.14 o 
   3   1  14      389.63      467.19     54.37 o 
   4   1  14      172.88      200.49     25.50 o 
   5   1  14       43.67      147.40     46.68 o 
   6   1  14       91.09       86.59      1.04 o 
   7   1  14       11.56       27.09     16.06 o 
   8   1  14        1.18       11.47     42.92 o 
 -11   2  14       40.87       48.09     42.52 o 
 -10   2  14       63.22       84.46    110.61 o 
  -9   2  14      754.29      727.15     60.87 o 
  -8   2  14     1852.99     1829.82     64.91 o 
  -7   2  14       63.61       74.39     11.09 o 
  -6   2  14       36.22       48.39     66.29 o 
  -5   2  14       27.96       49.51     99.98 o 
  -4   2  14       22.24       72.97     70.75 o 
  -3   2  14     1128.29     1069.56     26.36 o 
  -2   2  14      640.86      707.35     32.48 o 
  -1   2  14      267.50      237.93     17.66 o 
   0   2  14     1248.32     1206.11     99.88 o 
   1   2  14      505.39      482.26     34.31 o 
   2   2  14     1026.68     1103.26     73.94 o 
   3   2  14      280.34      311.68     35.44 o 
   4   2  14      703.00      655.32     19.86 o 
   5   2  14     1855.48     1964.25     98.44 o 
   6   2  14     1753.22     1850.95     76.75 o 
   7   2  14      610.51      530.80     31.10 o 
 -10   3  14       32.39       49.74     22.02 o 
  -9   3  14        1.71       14.78     22.96 o 
  -8   3  14      169.69      223.38     43.76 o 
  -7   3  14       18.89       28.21     12.73 o 
  -6   3  14      162.55      165.26     44.35 o 
  -5   3  14       13.25       25.67     31.31 o 
  -4   3  14        1.06       10.56     21.52 o 
  -3   3  14        3.00       12.29     33.34 o 
  -2   3  14      442.67      482.78     31.32 o 
  -1   3  14      352.10      455.86     44.66 o 
   0   3  14       86.47       92.11     30.11 o 
   1   3  14        8.94        9.98     10.93 o 
   2   3  14      177.45      207.36     19.70 o 
   3   3  14      172.21      256.68     42.10 o 
   4   3  14      159.06      132.69     18.51 o 
   5   3  14        1.64       13.08     31.48 o 
   6   3  14       47.75       43.81     85.06 o 
   7   3  14        1.13       12.84     60.68 o 
 -10   4  14       33.86       68.19     67.75 o 
  -9   4  14       34.87       43.76     16.92 o 
  -8   4  14        0.01        2.76     30.32 o 
  -7   4  14      405.21      481.35    114.66 o 
  -6   4  14      476.40      497.22     89.02 o 
  -5   4  14      143.78      172.95     38.08 o 
  -4   4  14      348.27      337.71     15.20 o 
  -3   4  14        9.32       12.72      8.65 o 
  -2   4  14      547.76      595.44     21.62 o 
  -1   4  14      278.07      324.34     20.57 o 
   0   4  14      512.01      480.02     23.30 o 
   1   4  14       55.23       84.85     49.90 o 
   2   4  14      218.58      200.24      8.56 o 
   3   4  14      177.12      296.92     37.22 o 
   4   4  14      416.85      392.18     21.54 o 
   5   4  14        0.10       12.98     66.20 o 
   6   4  14       26.78       67.68    117.86 o 
   7   4  14      107.73      116.70     89.86 o 
  -9   5  14        1.91       10.78     24.39 o 
  -8   5  14        6.61       16.17     42.01 o 
  -7   5  14      202.63      252.06     44.83 o 
  -6   5  14      146.73      188.76     36.25 o 
  -5   5  14       68.89       91.04     19.78 o 
  -4   5  14      107.42      132.23     61.27 o 
  -3   5  14       54.78       63.07     47.39 o 
  -2   5  14     1196.18     1473.62     75.65 o 
  -1   5  14     1194.51     1224.14     51.04 o 
   0   5  14        7.05       10.73      8.15 o 
   1   5  14      412.06      471.34     27.69 o 
   2   5  14        8.31        7.94     11.05 o 
   3   5  14       23.17       40.66     45.15 o 
   4   5  14       53.96       82.08     47.93 o 
   5   5  14       14.50       40.29     20.23 o 
   6   5  14      102.35      112.58     42.70 o 
  -8   6  14       11.96       36.65     57.96 o 
  -7   6  14        2.78        7.00     39.71 o 
  -6   6  14      369.24      315.08     48.62 o 
  -5   6  14      566.84      642.56     69.19 o 
  -4   6  14      112.79      147.91     26.48 o 
  -3   6  14      534.36      578.92     64.98 o 
  -2   6  14      484.51      454.15     16.34 o 
  -1   6  14       36.64       54.66     27.60 o 
   0   6  14       71.43       86.55     49.55 o 
   1   6  14       10.02       34.22     22.61 o 
   2   6  14      575.95      546.13     27.78 o 
   3   6  14     1626.98     1724.84    106.71 o 
   4   6  14      206.15      325.84     48.93 o 
   5   6  14       63.57       88.40     53.37 o 
  -7   7  14       60.82       62.41     17.99 o 
  -6   7  14       72.25       85.39     19.10 o 
  -5   7  14        5.49       35.01     41.21 o 
  -4   7  14        0.25        4.12     17.38 o 
  -3   7  14       74.93       89.74     46.59 o 
  -2   7  14      215.65      232.14     78.91 o 
  -1   7  14        2.78       34.26     65.57 o 
   0   7  14       77.66      100.96     94.73 o 
   1   7  14        4.56        5.42      6.95 o 
   2   7  14       27.15       38.74     13.59 o 
   3   7  14       15.94       15.82     11.54 o 
   4   7  14        2.87       11.97     57.90 o 
  -6   8  14       85.17       80.85     39.01 o 
  -5   8  14       25.50       50.63     24.13 o 
  -4   8  14        1.58       19.46     23.85 o 
  -3   8  14       32.67       73.75     42.72 o 
  -2   8  14        0.11        2.88     17.22 o 
  -1   8  14       68.95       82.01     43.11 o 
   0   8  14      796.68      744.64     25.93 o 
   1   8  14      416.90      344.07     64.18 o 
   2   8  14      373.71      398.32     54.17 o 
 -11   1  15       67.24       92.10     92.87 o 
 -10   1  15       47.59       46.77     16.19 o 
  -9   1  15        2.71       18.21     70.71 o 
  -8   1  15       86.90       80.96     60.52 o 
  -7   1  15        3.01       22.38     79.51 o 
  -6   1  15       57.72       52.51     58.17 o 
  -5   1  15      341.47      334.34     33.83 o 
  -4   1  15      276.02      358.21     34.88 o 
  -3   1  15        3.16       16.86     33.39 o 
  -2   1  15     1238.50     1253.39     60.42 o 
  -1   1  15       10.85       28.11     12.10 o 
   0   1  15      255.53      262.16     53.68 o 
   1   1  15        6.64       44.65     38.93 o 
   2   1  15        8.32       13.39      8.97 o 
   3   1  15       58.02       63.81     13.62 o 
   4   1  15      476.85      449.29     30.04 o 
   5   1  15       49.40       82.77     88.89 o 
   6   1  15      557.01      529.52     63.97 o 
   7   1  15        0.32       11.00     56.51 o 
 -10   2  15       68.71       78.76    110.49 o 
  -9   2  15      210.53      252.26     17.48 o 
  -8   2  15      294.88      357.79     33.56 o 
  -7   2  15     1555.91     1430.75     72.96 o 
  -6   2  15     1156.43     1315.16    109.11 o 
  -5   2  15      803.09      797.63     77.31 o 
  -4   2  15      119.00      140.11     50.35 o 
  -3   2  15      748.65      743.47     13.03 o 
  -2   2  15     1059.31     1159.90     29.39 o 
  -1   2  15     1836.14     1764.40     92.33 o 
   0   2  15      569.95      532.07     32.47 o 
   1   2  15      878.09      825.05     55.65 o 
   2   2  15      300.81      376.45     32.59 o 
   3   2  15       63.43      110.13     29.54 o 
   4   2  15      233.66      334.26     66.94 o 
   5   2  15      211.39      232.29     22.21 o 
   6   2  15      169.14      199.18     54.26 o 
   7   2  15       87.62      107.61     23.83 o 
 -10   3  15       46.25       49.01     45.86 o 
  -9   3  15        1.31       15.17     61.89 o 
  -8   3  15      122.94      192.04     35.59 o 
  -7   3  15      234.85      368.36    113.48 o 
  -6   3  15      448.99      481.02     31.10 o 
  -5   3  15      168.25      243.10     49.63 o 
  -4   3  15      614.13      676.11     57.04 o 
  -3   3  15      339.73      325.17      7.41 o 
  -2   3  15     3192.86     3245.54     39.87 o 
  -1   3  15       95.51      115.04     34.00 o 
   0   3  15      697.46      734.96     76.42 o 
   1   3  15      125.97      138.30     47.09 o 
   2   3  15      503.49      595.23     42.24 o 
   3   3  15      294.47      392.68     77.08 o 
   4   3  15      123.02      145.17     23.58 o 
   5   3  15      183.73      165.13     22.83 o 
   6   3  15      563.05      520.47     61.85 o 
   7   3  15      180.29      241.56     82.86 o 
 -10   4  15      199.73      159.16     53.10 o 
  -9   4  15      204.07      225.19     37.93 o 
  -8   4  15      517.38      537.26     60.23 o 
  -7   4  15      403.54      398.36     45.43 o 
  -6   4  15      813.80      762.20     29.94 o 
  -5   4  15     1942.01     1844.51    177.25 o 
  -4   4  15     1046.58     1228.47     38.01 o 
  -3   4  15     2725.49     2939.38     62.38 o 
  -2   4  15     2510.32     2262.34     33.64 o 
  -1   4  15     1714.37     1840.85     82.89 o 
   0   4  15      437.67      432.88     31.59 o 
   1   4  15     1596.26     1674.02    103.42 o 
   2   4  15     1076.84     1054.60    185.75 o 
   3   4  15      665.58      636.10     65.99 o 
   4   4  15        2.12        8.51     24.92 o 
   5   4  15      100.19      135.26     83.51 o 
   6   4  15        7.04       12.84     43.18 o 
  -9   5  15        4.85       27.22     47.78 o 
  -8   5  15       52.05       84.58     75.34 o 
  -7   5  15        2.34       14.49     14.24 o 
  -6   5  15       23.53       24.86     32.70 o 
  -5   5  15      282.16      321.34     42.54 o 
  -4   5  15       21.15       36.07     36.72 o 
  -3   5  15        9.44       40.38     95.18 o 
  -2   5  15     1073.52     1033.13     45.81 o 
  -1   5  15       15.21       49.05     32.87 o 
   0   5  15      509.97      524.12     38.87 o 
   1   5  15      150.79      175.67     55.07 o 
   2   5  15       40.71       34.00     11.51 o 
   3   5  15      256.02      299.31     39.23 o 
   4   5  15      541.02      455.13     86.36 o 
   5   5  15        9.57       41.08     74.55 o 
  -8   6  15      345.71      414.40     68.70 o 
  -7   6  15      698.14      644.68     60.10 o 
  -6   6  15      416.91      432.68     39.95 o 
  -5   6  15      578.00      580.13     42.60 o 
  -4   6  15     1621.49     1730.51     69.69 o 
  -3   6  15     1763.81     1774.60     70.02 o 
  -2   6  15      724.91      730.16     80.90 o 
  -1   6  15      822.39      818.07     69.72 o 
   0   6  15      336.13      358.21     39.93 o 
   1   6  15       38.90       36.49     12.85 o 
   2   6  15       11.21       27.76     13.56 o 
   3   6  15        0.48        9.50     31.44 o 
   4   6  15       91.38      179.11     37.39 o 
   5   6  15       54.93       60.99     11.37 o 
  -7   7  15        1.72       22.04     32.99 o 
  -6   7  15        6.97        9.36      8.35 o 
  -5   7  15       27.22       46.37     46.13 o 
  -4   7  15       21.09       28.49      9.92 o 
  -3   7  15        1.58        3.91      8.24 o 
  -2   7  15       17.30       20.34     62.72 o 
  -1   7  15        8.50       17.16     16.10 o 
   0   7  15       44.24       51.35     15.75 o 
   1   7  15       94.97      112.55     31.51 o 
   2   7  15      100.88      100.16     27.43 o 
   3   7  15        3.68        5.30     11.58 o 
  -5   8  15      108.29      175.52     86.55 o 
  -4   8  15      445.42      513.88     71.04 o 
  -3   8  15      236.59      218.05     11.67 o 
  -2   8  15       53.21       51.70     12.76 o 
  -1   8  15        2.28        5.55      9.31 o 
   0   8  15       81.74      118.07     65.93 o 
   1   8  15      363.40      350.91     23.87 o 
 -10   0  16      883.07      798.21     19.84 o 
  -9   0  16       37.16       57.18     75.85 o 
  -8   0  16      137.97      305.75    158.71 o 
  -7   0  16      403.53      502.97    100.36 o 
  -6   0  16       25.05       33.84    113.20 o 
  -5   0  16      149.41      158.71      9.34 o 
  -4   0  16      223.64      227.34     26.26 o 
  -3   0  16     4486.93     4092.51     23.34 o 
  -2   0  16     1323.11     1386.70    107.95 o 
  -1   0  16      591.48      645.34     97.78 o 
   0   0  16      317.86      405.38     46.04 o 
   1   0  16       79.37      147.29     42.01 o 
   2   0  16     4681.92     4133.44      5.83 o 
   3   0  16     2308.93     2252.27     28.01 o 
   4   0  16     2191.58     2115.73     10.50 o 
   5   0  16      519.23      499.47     31.51 o 
   6   0  16      450.97      428.28     39.68 o 
   7   0  16       19.68       22.17    121.37 o 
 -10   1  16        9.79       13.94     15.17 o 
  -9   1  16      171.42      181.13     22.53 o 
  -8   1  16       45.96       82.95     33.13 o 
  -7   1  16       96.47      102.36     11.67 o 
  -6   1  16      148.89      151.32     24.51 o 
  -5   1  16      294.18      337.90     64.08 o 
  -4   1  16      835.79      895.02     43.38 o 
  -3   1  16      197.80      252.99     26.99 o 
  -2   1  16     1015.50      898.25     30.66 o 
  -1   1  16      309.03      318.69     35.68 o 
   0   1  16     1478.70     1394.98    109.02 o 
   1   1  16      477.23      434.40     15.06 o 
   2   1  16      709.27      715.63     53.51 o 
   3   1  16       12.25       17.49     38.72 o 
   4   1  16      295.17      379.33     35.32 o 
   5   1  16      275.19      300.87     50.18 o 
   6   1  16      123.27      140.04     45.38 o 
   7   1  16        1.06        5.36     64.50 o 
 -10   2  16       89.38       80.59      5.83 o 
  -9   2  16      460.05      486.75     40.26 o 
  -8   2  16       99.39      214.74     63.45 o 
  -7   2  16       60.77       81.97     52.45 o 
  -6   2  16       59.04       96.37     71.31 o 
  -5   2  16      273.22      272.83     23.34 o 
  -4   2  16       19.70       18.67     28.15 o 
  -3   2  16      164.98      219.80     27.87 o 
  -2   2  16      394.29      438.89     34.05 o 
  -1   2  16      212.14      225.26     48.18 o 
   0   2  16     1384.77     1297.78     74.52 o 
   1   2  16     5645.46     5323.79     75.08 o 
   2   2  16      731.97      767.24     73.77 o 
   3   2  16      441.70      494.87     45.87 o 
   4   2  16      633.11      661.82     65.89 o 
   5   2  16      373.16      338.45     54.85 o 
   6   2  16      745.47      691.41     37.57 o 
 -10   3  16       50.31       39.68     10.95 o 
  -9   3  16        7.63       44.04     88.00 o 
  -8   3  16       33.61       49.24     30.56 o 
  -7   3  16       31.12       27.33     36.04 o 
  -6   3  16      102.40      108.10     26.50 o 
  -5   3  16       44.57       42.15     16.82 o 
  -4   3  16     1027.99     1054.46     27.90 o 
  -3   3  16      158.39      193.99     34.20 o 
  -2   3  16        3.85        5.65     11.46 o 
  -1   3  16       23.01       24.99      9.20 o 
   0   3  16      314.44      362.08     40.23 o 
   1   3  16      775.85      706.47     16.12 o 
   2   3  16      346.11      329.33     43.13 o 
   3   3  16      302.72      415.49     80.13 o 
   4   3  16        3.06        7.80     29.48 o 
   5   3  16        2.21        8.17     17.27 o 
   6   3  16        2.40        5.50      9.12 o 
  -9   4  16       81.57      107.54     92.17 o 
  -8   4  16       63.75       62.56     10.78 o 
  -7   4  16        0.69       12.92     37.80 o 
  -6   4  16       27.51       59.21     66.70 o 
  -5   4  16      642.58      615.95     64.97 o 
  -4   4  16      235.31      279.31     63.22 o 
  -3   4  16      191.41      232.13     30.52 o 
  -2   4  16      548.63      527.16     31.55 o 
  -1   4  16      159.94      179.73     24.75 o 
   0   4  16       63.82       87.48     35.13 o 
   1   4  16     1536.66     1500.38     36.39 o 
   2   4  16      404.82      520.41     95.49 o 
   3   4  16      361.43      380.84     49.41 o 
   4   4  16       29.40       73.44     75.46 o 
   5   4  16       56.16       78.19     72.35 o 
  -9   5  16        7.16       10.93     60.65 o 
  -8   5  16      126.14      131.11     56.06 o 
  -7   5  16       42.16       50.18     54.29 o 
  -6   5  16      243.69      239.46     59.36 o 
  -5   5  16        8.09       27.75     33.52 o 
  -4   5  16      228.85      362.60     89.60 o 
  -3   5  16       15.63       24.23     12.90 o 
  -2   5  16       53.20       58.84     23.67 o 
  -1   5  16       58.06       66.61     13.66 o 
   0   5  16      197.30      178.81      5.63 o 
   1   5  16       30.66       42.12     23.03 o 
   2   5  16        1.65       19.03     18.50 o 
   3   5  16        5.54       40.45     48.48 o 
   4   5  16       60.66      113.11     93.11 o 
   5   5  16       15.69       26.18     95.88 o 
  -8   6  16      108.67      121.10     23.11 o 
  -7   6  16        2.29       13.78     41.45 o 
  -6   6  16       11.71       14.73     45.80 o 
  -5   6  16        0.22        3.11      8.22 o 
  -4   6  16       94.78      118.26     69.04 o 
  -3   6  16      737.03      835.14    112.25 o 
  -2   6  16      215.80      304.16     44.83 o 
  -1   6  16       71.34       92.74     45.87 o 
   0   6  16       95.75      163.31     35.57 o 
   1   6  16       21.70       70.39     27.00 o 
   2   6  16      465.20      447.69     53.25 o 
   3   6  16      304.06      327.90    102.67 o 
   4   6  16      408.11      419.19     45.91 o 
  -6   7  16       52.37       60.75     50.46 o 
  -5   7  16        2.80       10.07     24.78 o 
  -4   7  16      181.61      292.05     92.52 o 
  -3   7  16      113.27      131.48     71.56 o 
  -2   7  16       77.24      112.36    108.11 o 
  -1   7  16       94.93      193.60     61.07 o 
   0   7  16      269.45      293.25     23.79 o 
   1   7  16        0.66       12.52     41.62 o 
   2   7  16       84.53       93.22     30.99 o 
  -4   8  16       88.34      145.84     99.75 o 
  -3   8  16        0.27        0.82     11.60 o 
  -2   8  16       54.98      117.03    106.13 o 
  -1   8  16      563.10      484.65     57.77 o 
   0   8  16     1307.92     1613.97     85.91 o 
 -10   1  17       12.78       25.21     63.31 o 
  -9   1  17      177.50      180.30     70.88 o 
  -8   1  17      152.57      239.01     51.59 o 
  -7   1  17        1.61        6.98     24.94 o 
  -6   1  17      460.66      535.49     84.37 o 
  -5   1  17      254.10      303.35     37.64 o 
  -4   1  17     1940.79     1800.13     19.87 o 
  -3   1  17      246.15      293.25     31.99 o 
  -2   1  17      450.42      521.51     30.49 o 
  -1   1  17      146.54      186.16     22.56 o 
   0   1  17      126.49      155.73     76.35 o 
   1   1  17       23.43       37.02     14.40 o 
   2   1  17        2.88        6.77      9.23 o 
   3   1  17      714.47      690.22     38.51 o 
   4   1  17      628.94      566.31     41.43 o 
   5   1  17       20.65       26.16     18.99 o 
   6   1  17      129.76      116.73     34.11 o 
 -10   2  17       48.74       54.92     73.76 o 
  -9   2  17        9.83       47.09     44.13 o 
  -8   2  17      337.74      282.42     84.02 o 
  -7   2  17      607.48      564.52     55.33 o 
  -6   2  17      160.24      295.18     72.97 o 
  -5   2  17      120.99      115.37     60.00 o 
  -4   2  17      766.65      731.54     48.72 o 
  -3   2  17      254.56      322.18     35.82 o 
  -2   2  17       80.39      217.58     43.19 o 
  -1   2  17      126.33      137.92     34.06 o 
   0   2  17       34.24       66.40     29.29 o 
   1   2  17        2.91       20.34     16.00 o 
   2   2  17        6.15       35.61     46.75 o 
   3   2  17        0.38        0.00     40.34 o 
   4   2  17      163.25      264.53     73.02 o 
   5   2  17      263.26      250.12     45.51 o 
   6   2  17       64.05       78.00     43.39 o 
  -9   3  17      166.60      233.87     40.84 o 
  -8   3  17      456.33      529.39     74.46 o 
  -7   3  17      229.81      306.81     87.19 o 
  -6   3  17        2.21       16.39     61.72 o 
  -5   3  17       56.54       76.96     28.38 o 
  -4   3  17        0.11        1.42     10.83 o 
  -3   3  17     1599.33     1755.89     38.94 o 
  -2   3  17        4.13       50.33     67.14 o 
  -1   3  17      498.76      424.79     87.74 o 
   0   3  17      359.43      434.33     54.76 o 
   1   3  17      597.65      603.95     45.86 o 
   2   3  17      665.16      652.02     29.78 o 
   3   3  17        0.97       23.94     12.71 o 
   4   3  17        4.88       36.66     40.21 o 
   5   3  17      227.74      321.30     64.61 o 
  -9   4  17      506.06      427.27     39.09 o 
  -8   4  17      364.93      387.75     43.96 o 
  -7   4  17      500.57      529.62     54.35 o 
  -6   4  17      894.72      953.78     29.76 o 
  -5   4  17      775.18      758.45     24.62 o 
  -4   4  17      903.93      805.07     23.14 o 
  -3   4  17      776.25      707.66     28.01 o 
  -2   4  17      372.07      451.79     53.22 o 
  -1   4  17      131.29      141.41     35.44 o 
   0   4  17       10.48       16.83     14.07 o 
   1   4  17       75.04       85.00     36.83 o 
   2   4  17        0.76       15.21     15.98 o 
   3   4  17      228.26      274.74     40.62 o 
   4   4  17      470.17      532.10     42.01 o 
   5   4  17       60.32       75.85     26.84 o 
  -8   5  17       13.10       22.17     31.31 o 
  -7   5  17       50.56      102.65     75.26 o 
  -6   5  17      199.53      301.02     53.44 o 
  -5   5  17      168.95      164.60     32.99 o 
  -4   5  17       69.56       67.71      8.75 o 
  -3   5  17       54.22       62.46     45.35 o 
  -2   5  17       24.55       30.42     83.84 o 
  -1   5  17      250.26      309.79     36.27 o 
   0   5  17       14.61       26.50     37.99 o 
   1   5  17        5.14       31.11     45.45 o 
   2   5  17       29.80       47.87     28.49 o 
   3   5  17      733.73      694.44     98.31 o 
   4   5  17      583.46      511.69     82.25 o 
  -7   6  17      347.77      400.22     95.55 o 
  -6   6  17      194.21      168.23     14.26 o 
  -5   6  17      362.21      322.26     36.18 o 
  -4   6  17       62.60       77.07     37.81 o 
  -3   6  17      125.86      153.71     59.15 o 
  -2   6  17       70.14      179.90    100.94 o 
  -1   6  17      866.54      954.59    147.04 o 
   0   6  17      189.56      259.07    142.37 o 
   1   6  17       12.96       18.95     17.22 o 
   2   6  17      508.04      520.70     22.89 o 
   3   6  17        1.26        4.13     17.30 o 
  -5   7  17       11.91       25.84     15.03 o 
  -4   7  17      294.07      324.28    104.22 o 
  -3   7  17        0.22        2.67      9.31 o 
  -2   7  17      175.44      192.00     33.84 o 
  -1   7  17        9.66       23.99     15.17 o 
   0   7  17      174.13      248.81     91.52 o 
   1   7  17      248.08      233.40     19.84 o 
 -10   0  18       10.59       16.34     17.50 o 
  -9   0  18       88.95       80.52    169.21 o 
  -8   0  18       43.69       64.18    101.53 o 
  -7   0  18        0.95       16.34    138.87 o 
  -6   0  18      855.05      829.72    102.69 o 
  -5   0  18     1067.84     1339.69    152.87 o 
  -4   0  18     1335.41     1251.20    235.15 o 
  -3   0  18     1053.42      971.61     42.81 o 
  -2   0  18     1060.07     1243.70    159.88 o 
  -1   0  18     2918.63     2792.70     35.59 o 
   0   0  18        2.62       15.80     57.55 o 
   1   0  18      654.23      564.82      3.50 o 
   2   0  18      980.11      906.74     84.02 o 
   3   0  18      405.92      368.77      8.17 o 
   4   0  18      499.50      452.79     31.51 o 
   5   0  18       55.28       93.36    130.70 o 
 -10   1  18       89.31      100.45     35.18 o 
  -9   1  18        3.11       12.84     16.61 o 
  -8   1  18       14.10       18.92      9.02 o 
  -7   1  18      191.66      185.53     15.90 o 
  -6   1  18     1120.62     1063.03     64.79 o 
  -5   1  18      601.90      605.73     64.50 o 
  -4   1  18      624.61      645.85     44.98 o 
  -3   1  18      515.25      513.86     20.10 o 
  -2   1  18     1492.21     1396.11    127.90 o 
  -1   1  18     1842.32     1709.76    120.40 o 
   0   1  18     1932.89     1997.82     62.53 o 
   1   1  18       85.91      146.86     55.88 o 
   2   1  18      223.24      212.42     36.18 o 
   3   1  18       28.26       61.25    115.45 o 
   4   1  18      137.70      169.82     49.01 o 
   5   1  18       31.99       76.96     82.92 o 
  -9   2  18        3.89        5.83     46.97 o 
  -8   2  18       63.64       67.57     33.88 o 
  -7   2  18        4.71       11.78     49.12 o 
  -6   2  18     1096.84      951.57     19.15 o 
  -5   2  18      947.74      928.65     31.92 o 
  -4   2  18      897.04      813.20     25.62 o 
  -3   2  18      235.24      285.49     74.78 o 
  -2   2  18        0.50       10.57     13.89 o 
  -1   2  18      263.92      316.41     39.85 o 
   0   2  18     3183.42     3070.93     71.10 o 
   1   2  18      958.40      878.42     23.96 o 
   2   2  18       95.99      121.20     10.77 o 
   3   2  18       24.45       25.13      9.30 o 
   4   2  18       22.99       22.57     20.42 o 
   5   2  18       51.29       46.50     52.51 o 
  -9   3  18       10.88       31.36     62.44 o 
  -8   3  18       99.35      244.39     94.35 o 
  -7   3  18      145.85      137.57     81.11 o 
  -6   3  18       62.00       73.77      6.76 o 
  -5   3  18      227.17      216.78     23.17 o 
  -4   3  18      128.78      267.52     58.96 o 
  -3   3  18       81.81      138.55     26.54 o 
  -2   3  18      147.83      210.26     39.53 o 
  -1   3  18      103.81      271.84     80.69 o 
   0   3  18       82.20      209.35     49.30 o 
   1   3  18        9.67       26.01     12.30 o 
   2   3  18      328.32      379.38     43.07 o 
   3   3  18      146.22      176.04     17.98 o 
   4   3  18       28.90       58.35     85.82 o 
   5   3  18        2.52        5.19      9.32 o 
  -8   4  18       28.07       51.76     47.36 o 
  -7   4  18       68.22       84.95     28.05 o 
  -6   4  18       64.47       99.13    115.09 o 
  -5   4  18      104.35      127.97     62.86 o 
  -4   4  18      269.07      334.52     47.11 o 
  -3   4  18        0.31       24.79     45.52 o 
  -2   4  18      201.01      191.06     13.55 o 
  -1   4  18      111.12      148.19     43.54 o 
   0   4  18      184.53      180.73     19.35 o 
   1   4  18       14.90       58.52     46.23 o 
   2   4  18       57.87       89.34     34.14 o 
   3   4  18      451.98      452.56     26.76 o 
   4   4  18      155.25      269.57    172.71 o 
  -7   5  18       10.72       29.43     86.52 o 
  -6   5  18       67.49       88.45     23.12 o 
  -5   5  18       50.73       83.57     79.24 o 
  -4   5  18      229.28      242.73     60.68 o 
  -3   5  18       21.34       23.34    130.70 o 
  -2   5  18        2.26       13.44     55.61 o 
  -1   5  18        1.56       21.06     68.04 o 
   0   5  18      138.65      194.42     29.88 o 
   1   5  18      122.64      125.01      5.82 o 
   2   5  18       61.41       73.56     24.02 o 
   3   5  18        1.70        1.54     11.46 o 
  -6   6  18       76.70      102.48     28.51 o 
  -5   6  18        5.55        9.80     72.72 o 
  -4   6  18       25.74       66.52    126.03 o 
  -3   6  18      344.69      327.92     51.35 o 
  -2   6  18      406.32      485.46    103.86 o 
  -1   6  18      499.00      494.80     74.69 o 
   0   6  18        8.70       24.51     15.17 o 
   1   6  18       34.40       78.14     83.97 o 
   2   6  18       29.46       47.54     51.75 o 
  -4   7  18       24.52       46.18     28.64 o 
  -3   7  18      373.69      387.44     38.51 o 
  -2   7  18      371.02      361.76     12.84 o 
  -1   7  18      450.54      463.29     54.85 o 
   0   7  18       67.22       74.69      9.34 o 
  -9   1  19       94.49       96.22    100.06 o 
  -8   1  19        1.20        9.80     43.59 o 
  -7   1  19       31.49       74.48     69.74 o 
  -6   1  19       19.07       30.55     65.73 o 
  -5   1  19     1077.96      952.81     80.46 o 
  -4   1  19       42.56       54.54     34.30 o 
  -3   1  19      392.65      402.75     41.06 o 
  -2   1  19      170.84      190.35     13.31 o 
  -1   1  19      125.43      176.67     66.53 o 
   0   1  19      154.19      242.31     52.88 o 
   1   1  19       53.76       78.11     94.72 o 
   2   1  19      190.65      211.88     41.40 o 
   3   1  19      585.38      705.39    104.76 o 
   4   1  19      327.76      396.60     72.03 o 
   5   1  19        1.93        5.75     17.22 o 
  -9   2  19       32.43       57.96     71.56 o 
  -8   2  19      283.75      257.01     28.62 o 
  -7   2  19      171.34      169.64     37.93 o 
  -6   2  19      316.93      304.29     93.11 o 
  -5   2  19        1.05       10.06     23.01 o 
  -4   2  19      167.90      317.42     81.23 o 
  -3   2  19        1.93       23.59     36.82 o 
  -2   2  19        0.31        5.76      8.51 o 
  -1   2  19      139.01      147.62     32.87 o 
   0   2  19       94.87      110.29     58.54 o 
   1   2  19      131.92      254.24     56.84 o 
   2   2  19      284.69      311.63     43.86 o 
   3   2  19        0.11        5.64     33.22 o 
   4   2  19       46.11       48.52     22.17 o 
  -8   3  19      239.87      336.78    101.81 o 
  -7   3  19        8.64       13.87     17.33 o 
  -6   3  19        4.13       12.14     42.72 o 
  -5   3  19      167.65      259.95     37.22 o 
  -4   3  19        0.70        7.95     26.26 o 
  -3   3  19      128.88      176.21     69.27 o 
  -2   3  19      140.97      115.92     50.83 o 
  -1   3  19       90.66       98.50     68.10 o 
   0   3  19     1153.16     1023.68     57.33 o 
   1   3  19      724.90      673.73     20.81 o 
   2   3  19     1128.47     1128.25     56.99 o 
   3   3  19       17.42       31.61     16.26 o 
   4   3  19       95.25      186.02     29.40 o 
  -8   4  19       29.69       40.67     17.37 o 
  -7   4  19       57.88      163.29    108.23 o 
  -6   4  19       48.41       35.03      1.75 o 
  -5   4  19       15.30       23.19      9.34 o 
  -4   4  19       70.72      105.60    115.83 o 
  -3   4  19      168.98      299.88     72.42 o 
  -2   4  19       40.99       98.93     61.76 o 
  -1   4  19      365.32      367.73     50.64 o 
   0   4  19      128.49      189.04     47.14 o 
   1   4  19        3.04       15.76     30.11 o 
   2   4  19       92.78      104.61     25.38 o 
   3   4  19       23.20       74.98     60.22 o 
  -7   5  19       82.90      101.05     44.39 o 
  -6   5  19       75.84      117.83     86.91 o 
  -5   5  19      266.97      322.09     44.35 o 
  -4   5  19       30.40       66.52    127.20 o 
  -3   5  19      398.56      442.28     81.69 o 
  -2   5  19      843.42      783.94     88.89 o 
  -1   5  19      426.25      495.55     44.96 o 
   0   5  19       79.65      212.70     51.36 o 
   1   5  19       30.52       31.86      7.59 o 
   2   5  19      587.72      544.78     32.09 o 
  -5   6  19       58.02       52.51     93.36 o 
  -4   6  19        5.56        7.00    105.03 o 
  -3   6  19        0.44        8.17     78.19 o 
  -2   6  19       53.07       59.52     17.50 o 
  -1   6  19      389.18      428.28    123.70 o 
   0   6  19        0.14        3.50     25.67 o 
   1   6  19       12.59       40.09     24.13 o 
  -9   0  20       63.67       88.69     80.52 o 
  -8   0  20      229.47      372.27    115.53 o 
  -7   0  20       21.74       60.68     99.19 o 
  -6   0  20      662.15      686.18     80.52 o 
  -5   0  20        8.85       56.01     94.53 o 
  -4   0  20      218.03      361.14    109.66 o 
  -3   0  20      941.04      891.49     43.76 o 
  -2   0  20     2455.48     2409.26    157.54 o 
  -1   0  20      252.02      261.40     48.71 o 
   0   0  20       27.96       35.01     60.68 o 
   1   0  20       66.81       71.19     24.51 o 
   2   0  20       27.18       45.51    105.03 o 
   3   0  20       89.24       93.36    151.71 o 
   4   0  20      208.21      375.77    175.05 o 
  -8   1  20      710.40      696.09     63.52 o 
  -7   1  20      449.00      393.58     68.85 o 
  -6   1  20      758.71      735.39     45.51 o 
  -5   1  20      398.03      425.59     53.82 o 
  -4   1  20      396.75      389.29     43.67 o 
  -3   1  20      960.03      930.46     47.50 o 
  -2   1  20      638.11      622.32     33.76 o 
  -1   1  20      273.21      311.36     58.51 o 
   0   1  20      119.62      111.79      3.65 o 
   1   1  20       89.69      138.18    110.81 o 
   2   1  20       10.88       19.84     16.24 o 
   3   1  20        1.55       18.67     16.26 o 
   4   1  20        1.23       31.77     67.35 o 
  -8   2  20       97.12      112.47     57.19 o 
  -7   2  20      240.46      308.91     43.51 o 
  -6   2  20       56.41      100.31     78.54 o 
  -5   2  20      322.47      338.57     33.78 o 
  -4   2  20       94.43      278.03     85.57 o 
  -3   2  20       22.61       32.90      8.19 o 
  -2   2  20      181.61      177.95     11.45 o 
  -1   2  20      259.05      315.50     34.89 o 
   0   2  20      348.54      332.54     15.18 o 
   1   2  20      306.70      305.50     19.13 o 
   2   2  20        1.44       36.94     35.86 o 
   3   2  20        1.09        4.36     17.38 o 
   4   2  20      147.40      151.73     74.72 o 
  -8   3  20      105.53      131.85     45.51 o 
  -7   3  20       61.12       71.67     44.05 o 
  -6   3  20       15.72       33.20     93.60 o 
  -5   3  20      354.49      358.84     34.80 o 
  -4   3  20      435.62      500.60     47.34 o 
  -3   3  20      194.76      248.54     61.40 o 
  -2   3  20       39.47       58.91     20.06 o 
  -1   3  20       57.82       78.87     33.07 o 
   0   3  20       31.89       41.96      7.99 o 
   1   3  20       43.05       46.10     11.99 o 
   2   3  20       13.95       12.63      9.30 o 
   3   3  20        8.07       20.57     24.27 o 
  -7   4  20       72.49       77.53     71.20 o 
  -6   4  20       14.33       18.67      6.60 o 
  -5   4  20       32.04       44.45     30.82 o 
  -4   4  20       23.97       46.30     39.96 o 
  -3   4  20       96.18      155.18    114.62 o 
  -2   4  20      221.96      215.04     26.61 o 
  -1   4  20        5.73       14.17     44.22 o 
   0   4  20       58.53       70.11     14.85 o 
   1   4  20        6.63       23.28     30.37 o 
   2   4  20      227.64      311.87     45.92 o 
  -6   5  20       15.15       51.44     34.64 o 
  -5   5  20      154.76      228.73     59.52 o 
  -4   5  20       14.11       25.67     33.84 o 
  -3   5  20        5.68       22.17     95.69 o 
  -2   5  20        7.81       19.23     82.78 o 
  -1   5  20       31.64       46.67     45.22 o 
   0   5  20      114.85      106.12     10.18 o 
   1   5  20      104.71      108.96     26.53 o 
  -4   6  20      135.43      222.89    172.71 o 
  -3   6  20       89.77      124.87     96.86 o 
  -2   6  20       87.73       80.52     35.01 o 
  -1   6  20        4.67       26.84     16.34 o 
  -8   1  21      394.47      461.24     56.80 o 
  -7   1  21       80.81      163.11     38.57 o 
  -6   1  21        1.64       14.15     67.10 o 
  -5   1  21       11.57       17.97      8.65 o 
  -4   1  21      157.52      167.60     21.01 o 
  -3   1  21      317.60      365.40     37.70 o 
  -2   1  21      323.98      368.99     52.48 o 
  -1   1  21       18.56       47.80     28.82 o 
   0   1  21        2.13        9.34      8.12 o 
   1   1  21       56.79       59.34     97.91 o 
   2   1  21      261.22      331.44     46.68 o 
   3   1  21      683.89      605.53     26.84 o 
  -7   2  21       11.96       39.35     69.09 o 
  -6   2  21        5.08       15.48     47.64 o 
  -5   2  21      236.26      214.90     22.79 o 
  -4   2  21        1.66       12.49     49.96 o 
  -3   2  21       80.28       73.67     14.82 o 
  -2   2  21       17.20       34.54     10.29 o 
  -1   2  21       31.41       45.99     15.84 o 
   0   2  21        3.69       27.79     22.12 o 
   1   2  21        0.02       10.62     40.34 o 
   2   2  21        0.49        9.80     43.59 o 
   3   2  21       18.70       29.40      8.16 o 
  -7   3  21       24.18       68.78     44.69 o 
  -6   3  21      354.17      461.40     94.02 o 
  -5   3  21      572.51      522.45     26.39 o 
  -4   3  21      366.63      379.34     74.53 o 
  -3   3  21      278.47      279.77     26.40 o 
  -2   3  21      116.70      167.40     31.67 o 
  -1   3  21      158.55      185.58     36.81 o 
   0   3  21      961.67      945.98     47.44 o 
   1   3  21     1211.51     1073.61     55.84 o 
   2   3  21      582.15      535.78     36.18 o 
  -6   4  21        0.39        9.88     85.57 o 
  -5   4  21        1.38        4.09     34.32 o 
  -4   4  21       26.69       29.55     54.90 o 
  -3   4  21        2.51       10.50     46.97 o 
  -2   4  21       30.89       41.36     51.69 o 
  -1   4  21        5.15       10.80     17.78 o 
   0   4  21        2.02        7.50     12.05 o 
   1   4  21       35.08       68.26     33.76 o 
  -4   5  21      198.77      190.22      3.50 o 
  -3   5  21      777.15      700.19     60.68 o 
  -2   5  21      812.65      723.83     15.12 o 
  -1   5  21      694.44      591.52     27.81 o 
   0   5  21      585.38      519.85     23.10 o 
  -7   0  22       51.60      100.36    152.87 o 
  -6   0  22       52.13       52.51    165.71 o 
  -5   0  22        0.84       21.01     51.35 o 
  -4   0  22       41.68       58.42     13.95 o 
  -3   0  22       87.54      109.61     93.38 o 
  -2   0  22      283.07      291.84     45.28 o 
  -1   0  22       17.30       42.01    116.70 o 
   0   0  22       11.45       11.67     11.67 o 
   1   0  22       40.78       49.01     28.01 o 
   2   0  22        7.16       22.17    129.53 o 
  -7   1  22      578.70      498.82     14.00 o 
  -6   1  22      173.37      224.29     45.39 o 
  -5   1  22      126.36      270.17     61.89 o 
  -4   1  22       25.45       40.79     13.83 o 
  -3   1  22        6.56       31.35     12.96 o 
  -2   1  22        0.39        4.90     11.67 o 
  -1   1  22       74.58       77.68     21.07 o 
   0   1  22       28.49       63.88     46.25 o 
   1   1  22        0.92       12.23     64.58 o 
   2   1  22      126.60      265.78     92.23 o 
  -7   2  22       19.95       45.94     45.24 o 
  -6   2  22      104.43      104.35     17.37 o 
  -5   2  22      161.73      192.32     49.35 o 
  -4   2  22       98.60      135.50     20.45 o 
  -3   2  22       26.09       32.63     31.49 o 
  -2   2  22       75.33       80.03      6.33 o 
  -1   2  22       45.38       36.39     50.58 o 
   0   2  22      177.02      243.47     38.53 o 
   1   2  22      174.37      233.53     52.56 o 
  -6   3  22      200.52      233.62     37.93 o 
  -5   3  22      170.65      219.48     45.56 o 
  -4   3  22      189.78      286.73     70.45 o 
  -3   3  22       96.02       86.00      9.11 o 
  -2   3  22       78.20       70.25     29.19 o 
  -1   3  22       71.79       99.98     56.82 o 
   0   3  22       17.76       54.50     52.25 o 
   1   3  22       50.10       56.56     15.00 o 
  -5   4  22       15.52       29.95     69.93 o 
  -4   4  22       15.21       11.63     11.62 o 
  -3   4  22      260.70      237.72     30.89 o 
  -2   4  22      208.04      308.40     35.09 o 
  -1   4  22       24.80       40.82     14.49 o 
  -6   1  23        0.27       10.67     59.55 o 
  -5   1  23        1.83        3.88      6.55 o 
  -4   1  23       21.13       38.71     49.98 o 
  -3   1  23      134.53      229.77     48.40 o 
  -2   1  23      157.67      148.84     18.83 o 
  -1   1  23      207.66      240.12     31.52 o 
   0   1  23       46.27       49.84     12.25 o 
  -5   2  23        0.09        1.71      8.65 o 
  -4   2  23        0.27        4.12      8.77 o 
  -3   2  23      251.64      276.88     35.81 o 
  -2   2  23       47.01       55.33     11.99 o 
  -1   2  23      158.85      213.43     27.26 o 
   0   2  23       20.48       45.51     36.31 o 
  -4   3  23      247.10      269.47     36.69 o 
  -3   3  23      141.87      150.28     54.52 o 
  -2   3  23       63.42       68.69     15.44 o 
  -1   3  23      225.62      212.59     47.72 o 
  -4   0  24       52.22       88.65     68.05 o 
  -3   0  24      425.61      478.96     67.50 o 
  -2   0  24      320.66      353.59    122.53 o 
  -4   1  24        3.69        7.66     16.87 o 
  -3   1  24       44.18       62.25     18.58 o 
  -2   1  24       46.65       59.33     51.26 o 
                                                 
